# Supplementary material for: Response of Brassica napus to Plasmodiophora brassicae Involves Salicylic Acid-Mediated Immunity: An RNA-Seq-Based Study
Source: Front Plant Sci. 2020 Jul 9;11:1025. doi: 10.3389/fpls.2020.01025 (PMC7367028; doi:10.3389/fpls.2020.01025)
Supplement: Supplementary file 5 [file Table_1.xlsx]

## Sheet: Sheet1
Supplementary Table S1. Primers used for qRT-PCR expression analysis.
Primer designation	Primer name	Sequence
DNA contamination test and RNAseq validation - reference gene	clathrin_adaptor_complex_fw	GCTAAATACAACCCATCAAT
	clathrin_adaptor_complex_rv	GTCCAAGATTTCTTCTCTCC
RNAseq validation - reference gene	ubiquitin_9_fw	CATCTGCCTTGATATCCTT
	ubiquitin_9_rv	CAACGAGCAAATTGACAA
RNAseq validation - reference gene	tonoplastic_intrinsic_protein_41_fw	CTTTTACTACGCCGTACTCT
	tonoplastic_intrinsic_protein_41_rv	CCCTCAGTATTTGCTTTG
RNAseq validation - target gene	methyl_esterase_4_fw	GGTTACTCGTGTGTATGTCAT
	methyl_esterase_4_rv	ATCACTTCTTTAACCGGG
RNAseq validation - target gene	gibberellin-regulated_protein_fw	CAAGTTCTGCAGCTATGTT
	gibberellin-regulated_protein_rv	CACATCATAATAACTAGAACTCAA
RNAseq validation - target gene	expansin_A1_fw	CCCGCTAGTAGTAAAGTTCC
	expansin_A1_rv	CAAACAATTCTTGAAGCAC
RNAseq validation - target gene	pathogenesis_related_thaumatin_fw	CGTGAATGGAAGTGTGAT
	pathogenesis_related_thaumatin_rv	TTCAGAGCGCAGCTAGTA
RNAseq validation - target gene	plant_natriuretic_peptide_A_fw	GGTACAGCGTTCGATGTAT
	plant_natriuretic_peptide_A_rv	TTCATAGCGGAGTGTATTG
RNAseq validation - target gene	myo_inositol_1_phosphate_synthase_2_fw	TCATCGAGCTGGCTATAA
	myo_inositol_1_phosphate_synthase_2_rv	ACAATCGAAGTAGGCTTAATA
RNAseq validation - target gene	chitinase_A_fw	TTGGATATTTCCGTGACTAC
	chitinase_A_rv	TTTCGAACATTGTTTCTTTC
RNAseq validation - target gene	wrky_43_fw	TCGTTGTATGCTCCGTTC
	wrky_43_fw	CTTCTCGAGGAACCTTCG
RNAseq validation - target gene	chitinase_B_fw	CTGCTAAAAAACTCTTTGC
	chitinase_B_rv	CCAAAGCAAAGTACATACG
RNAseq validation - target gene	late_embryogenesis_abundant_protein_fw	CAATAGGGAAAGAGGAAGAT
	late_embryogenesis_abundant_protein_rv	CCTATATGTTTTCCCCAAC
