# Supplementary material for: Response of Brassica napus to Plasmodiophora brassicae Involves Salicylic Acid-Mediated Immunity: An RNA-Seq-Based Study
Source: Front Plant Sci. 2020 Jul 9;11:1025. doi: 10.3389/fpls.2020.01025 (PMC7367028; doi:10.3389/fpls.2020.01025)
Supplement: Supplementary file 6 [file Table_2.xlsx]

## Sheet: Sheet1
Supplementary Table S2. Percentage of mapped reads in sequenced replicate samples of both genotypes throughout the time course.
Treatment	Biological replicate	7 days		14 days		21 days
		LA	BR	LA	BR	LA	BR
control	rep-1	96.4	97	97.3	97.2	98	97.6
	rep-2	95.8	96.6	97.7	97.1	97.4	97.2
	rep-3	96.2	96.2	97.7	97.8	97.5	97
	average	96.1	96.6	97.6	97.4	97.6	97.3
inoculated	rep-1	95.2	94.8	94.8	94	91.4	79
	rep-2	95.1	93.6	94.9	92.7	90.8	78.2
	rep-3	94.5	92.9	95.6	95.3	84.9	78.4
	average	94.9	93.8	95.1	94	89	78.5
LA = Laurentian, BR = Brutor.
	rep = replicate
