# Supplementary material for: Response of Brassica napus to Plasmodiophora brassicae Involves Salicylic Acid-Mediated Immunity: An RNA-Seq-Based Study
Source: Front Plant Sci. 2020 Jul 9;11:1025. doi: 10.3389/fpls.2020.01025 (PMC7367028; doi:10.3389/fpls.2020.01025)
Supplement: Supplementary file 7 [file Table_3.xlsx]

## Sheet: Sheet1
Supplementary Table S3. Correlation analysis of log2-fold changes between RNAseq and qRT-PCR data.
	Laurentian RNAseq			Laurentian qRT-PCR			Brutor RNAseq			Brutor qRT-PCR
gene	7	14	21	7	14	21	7	14	21	7	14	21
ME4	10.429	0.816353	0.263658	2.91618	1.19582	0.570329	3.26475	-1.68287	-2.96048	3.47422	-0.994642	-0.836065
GIB-reg	-10.3997	-0.952099	1.03517	-4.55985	-1.08538	-0.580155	-7.15469	1.26954	0.383472	-2.43002	0.58003	0.768075
EXPA-A1	-4.769	2.37646	4.29599	-5.72511	2.23582	4.04628	-2.96989	2.33748	2.43444	-2.92164	2.63398	4.0624
PR	1.41583	11.8929	6.31153	1.01286	11.1355	6.9289	2.75545	6.27542	10.2817	1.86092	6.19877	6.71306
PNP-A	0.993304	11.7762	12.684	1.56331	7.66418	7.64989	6.71873	10.4714	11.0123	0.261511	4.864	7.06989
MIPS2	-1.92342	-2.6432	-3.66807	-3.3889	-2.75071	-3.48271	-1.83922	-1.44341	-2.03549	-2.5767	-1.95299	-1.68603
CHIT-A	2.45349	3.97448	13.8201	2.01	6.19568	6.71367	0.981003	4.36712	5.59373	0.457504	3.69549	5.52258
WRKY43	4.42758	9.51637	2.39371	3.67089	2.70275	2.79872	10.6193	-1.09032	0.743021	3.50071	0.419246	0.526026
CHIT-B	0.598996	4.79662	4.40638	0.061732	4.36623	4.21954	2.61067	11.8145	9.81033	-0.948728	4.63036	3.81222
LEA	-1.67183	-1.0834	-2.92936	-2.38056	-1.04371	-4.0591	-2.58604	-2.00562	-12.0011	-1.92686	-2.34854	-5.50551
differential expression was non-significant in RNA-seq
differential expression was significant in RNA-seq
Cult-day	correl
LA-day7	0.857064
LA-day14	0.881853
LA-day21	0.915971
BR-day7	0.802003
BR-day14	0.878693
BR-day21	0.949862
