# Supplementary material for: Response of Brassica napus to Plasmodiophora brassicae Involves Salicylic Acid-Mediated Immunity: An RNA-Seq-Based Study
Source: Front Plant Sci. 2020 Jul 9;11:1025. doi: 10.3389/fpls.2020.01025 (PMC7367028; doi:10.3389/fpls.2020.01025)
Supplement: Supplementary file 8 [file Table_4.xlsx]

## Sheet: LA regulation over time-all inf
Supplementary table S4. Regulation over time in Laurentian and Brutor of significantly different genes in at least one time point.
		Log2-fold change
transcript ID	Bn ID	LA-7d	LA-14d	LA-21d	BR-7d	BR-14d	BR-21d	At ID	Top hit	descriptors	BLAST2GOannotation	descriptors
XLOC_104935	BnaC06g41090D	16.157	0	0.835188	14.8976	1.74782	0.726801	---NA---			---NA---
XLOC_094289	SNORD25	15.5283	0.531807	-14.8281	-1.93422	13.7492	-16.0161	---NA---			---NA---
XLOC_046136	SNORD14	14.9769	-1.08101	-0.0403204	0.114754	0.0407618	0.517996	---NA---			---NA---
XLOC_066359	BnaA03g54350D	13.1946	0	1.90488	-11.5511	11.4147	11.2197	---NA---			---NA---
XLOC_057396	BnaC03g41040D	12.4337	1.09224	-8.48978	2.79948	0	0	AT3G19615.1			unknown protein; FUNCTIONS IN: molecular_function unknown; INVOLVED IN: biological_process unknown; LOCATED IN: cellular_component unknown; Has 10 Blast hits to 10 proteins in 5 species: Archae - 0; Bacteria - 0; Metazoa - 0; Fungi - 0; Plants - 10; Viruses - 0; Other Eukaryotes - 0 (source: NCBI BLink).	beta-1,4-xylosidase;(source:Araport11)
XLOC_097256	-	12.1446	4.64566	16.1431	10.2491	14.6039	17.9391	---NA---			---NA---
XLOC_078527	snoF1_F2	12.1388	-1.57529	-12.3722	1.01059	11.7784	-0.709881	---NA---			---NA---
XLOC_057675	-	12.1234	0	0	-9.23473	0	-7.97514	---NA---			---NA---
XLOC_095821	BnaCnng42130D	11.7678	1.0461	-3.21003	0	0	0	---NA---			---NA---
XLOC_019697	-	11.3487	6.25974	0	9.63166	-7.70134	0	---NA---			---NA---
XLOC_067949	BnaCnng07060D	11.2766	6.88724	0	8.98233	7.97885	0	AT3G21720.1	ISOCITRATE LYASE (ICL)	ISOCITRATE LYASE (ICL)	isocitrate lyase	Encodes a glyoxylate cycle enzyme isocitrate lyase (ICL).
XLOC_018494	BnaC07g25100D	11.2659	10.6953	9.01481	0	0.385414	-1.20725	AT3G28455.1	CLAVATA3/ESR-RELATED 25 (CLE25)	CLAVATA3/ESR-RELATED 25 (CLE25)	CLAVATA3/ESR-RELATED 25	Member of a large family of putative ligands homologous to the Clavata3 gene. Consists of a single exon. Can not replace CLV3 function in vivo.CLE25 participates in long distance signaling in response to dehydration. It produces a graft transmissible signal from root to shoot that induces ABA synthesis and results in stomatal closure. The BAM1 and BAM3 receptor-kinases are likely receptors for CL…
XLOC_089569	BnaA03g56820D	10.8888	0.594792	-0.449612	0.285702	-8.45411	0	AT2G45450.1	LITTLE ZIPPER 1 (ZPR1)	LITTLE ZIPPER 1 (ZPR1)	protein binding	ZPR1, a small leucine zipper-containing protein that interacts with REV HD-ZIPIII and is involved in the establishment of leaf polarity.
XLOC_040081	BnaA09g49250D	10.4363	0	0	2.08291	0	0	AT2G28680.1			RmlC-like cupins superfamily protein	RmlC-like cupins superfamily protein;(source:Araport11)
XLOC_001567	BnaC01g01910D	10.429	0.816353	0.263658	3.26475	-1.68287	-2.96048	AT4G37150.1	METHYL ESTERASE 9 (MES9)	ARABIDOPSIS THALIANA METHYL ESTERASE 9 (ATMES9);METHYL ESTERASE 9 (MES9)	methyl esterase 4	Encodes a protein shown to have carboxylesterase activity, methyl salicylate esterase activity, methyl jasmonate esterase activity, and methyl IAA esterase activity in vitro. MES9 appears to be involved in MeSA hydrolysis in planta. Expression of MES9 can restore systemic acquired resistance in SAR-deficient tobacco plants. This protein does not act on MeGA4, or MEGA9 in vitro.
XLOC_057787	BnaA08g12100D	10.3618	-2.61354	1.52808	-0.369025	9.07718	0.2362	AT4G32680.1			unknown protein; BEST Arabidopsis thaliana protein match is: unknown protein (TAIR:AT1G52343.1); Has 30201 Blast hits to 17322 proteins in 780 species: Archae - 12; Bacteria - 1396; Metazoa - 17338; Fungi - 3422; Plants - 5037; Viruses - 0; Other Eukaryotes - 2996 (source: NCBI BLink).	transmembrane protein;(source:Araport11)
XLOC_057676	-	10.1706	-6.05477	-6.21994	-6.77717	0	0	AT1G21280.1			CONTAINS InterPro DOMAIN/s: Retrotransposon gag protein (InterPro:IPR005162); Has 707 Blast hits to 705 proteins in 25 species: Archae - 0; Bacteria - 0; Metazoa - 4; Fungi - 0; Plants - 703; Viruses - 0; Other Eukaryotes - 0 (source: NCBI BLink).	Copia-like polyprotein/retrotransposon;(source:Araport11)
XLOC_073787	BnaA07g28420D	9.97151	7.07444	6.86088	1.28567	-6.25949	0	AT1G69890.1			Actin cross-linking protein	actin cross-linking protein (DUF569);(source:Araport11)
XLOC_019214	BnaC06g21280D	9.93156	-2.00221	7.12656	-4.04106	0	-2.36876	AT4G10250.1	(ATHSP22.0)	(ATHSP22.0)	HSP20-like chaperones superfamily protein	Columbia endomembrane-localized small heat shock protein
XLOC_078850	BnaC02g32920D	9.83252	0.0022286	0.123588	-0.324787	0.531866	-8.97574	AT5G46940.1			Plant invertase/pectin methylesterase inhibitor superfamily protein	Plant invertase/pectin methylesterase inhibitor superfamily protein;(source:Araport11)
XLOC_033911	BnaA06g21040D	9.66655	0	0	3.35971	7.07892	7.81065	---NA---			---NA---
XLOC_004587	BnaC08g28600D	9.60004	8.11339	2.18867	0	8.85044	0	---NA---			---NA---
XLOC_024039	BnaA03g42050D	9.57231	0	0	9.18344	0	0	AT4G15680.1	(GRXS4)	(GRXS4); (ROXY13)	Thioredoxin superfamily protein	Encodes a member of the CC-type glutaredoxin (ROXY) family.
XLOC_001850	BnaC01g04340D	9.55274	1.04375	7.05351	3.04654	2.16805	3.05395	AT4G33980.1			BEST Arabidopsis thaliana protein match is: cold regulated gene 27 (TAIR:AT5G42900.2); Has 30201 Blast hits to 17322 proteins in 780 species: Archae - 12; Bacteria - 1396; Metazoa - 17338; Fungi - 3422; Plants - 5037; Viruses - 0; Other Eukaryotes - 2996 (source: NCBI BLink).
XLOC_098964	BnaC07g50150D	9.49084	0	0	9.00218	0	0	AT4G18690.1			delay of germination 1	delay of germination protein;(source:Araport11)
XLOC_024065	BnaA03g41550D	9.40093	0.228199	5.33067	-1.0036	0.209445	-4.2002	AT3G51910.1	HEAT SHOCK TRANSCRIPTION FACTOR A7A (HSFA7A)	HEAT SHOCK TRANSCRIPTION FACTOR A7A (HSFA7A);ARABIDOPSIS THALIANA HEAT SHOCK TRANSCRIPTION FACTOR A7A (AT-HSFA7A)	winged-helix DNA-binding transcription factor family protein	member of Heat Stress Transcription Factor (Hsf) family The mRNA is cell-to-cell mobile.
XLOC_101765	BnaAnng30020D	9.24852	0.289219	5.3074	0	0	0	AT3G48880.2			RNI-like superfamily protein
XLOC_100706	-	7.01564	8.65422	9.96288	5.54639	8.9804	10.4992	---NA---			---NA---
XLOC_081763	BnaA08g20100D	6.88626	5.83609	2.40029	4.81326	4.78779	1.131	AT1G27110.1			Tetratricopeptide repeat (TPR)-like superfamily protein	Tetratricopeptide repeat (TPR)-like superfamily protein;(source:Araport11)
XLOC_032674	BnaA06g17510D	6.22407	5.01093	3.386	4.30365	3.76737	0	AT3G47340.1	GLUTAMINE-DEPENDENT ASPARAGINE SYNTHASE 1 (ASN1)	GLUTAMINE-DEPENDENT ASPARAGINE SYNTHASE 1 (ASN1);ARABIDOPSIS THALIANA GLUTAMINE-DEPENDENT ASPARAGINE SYNTHASE 1 (AT-ASN1);DARK INDUCIBLE 6 (DIN6)	glutamine-dependent asparagine synthase 1	encodes a glutamine-dependent asparagine synthetase, the predicted ASN1 peptide contains a purF-type glutamine-binding domain, and is expressed predominantly in shoot tissues, where light has a negative effect on its mRNA accumulation. Expression is induced within 3 hours of dark treatment, in senescing leaves and treatment with exogenous photosynthesis inhibitor. Induction of gene expression was…
XLOC_087869	BnaC08g20250D	5.8997	4.58426	2.42338	5.24522	4.51984	6.13437	AT1G27110.1			Tetratricopeptide repeat (TPR)-like superfamily protein	Tetratricopeptide repeat (TPR)-like superfamily protein;(source:Araport11)
XLOC_028503	BnaC05g06260D	5.75229	2.58716	2.21729	5.36939	2.91146	1.3733	AT1G08630.4			threonine aldolase 1
XLOC_038516	BnaC05g16940D,BnaC05g16950D,BnaC05g16960D	5.50377	-0.0635005	0.0147379	-5.78668	-0.15446	-7.22953	AT1G21650.3	(SECA2)	(SECA2)	Transducin/WD40 repeat-like superfamily protein	Encodes a component of the thylakoid-localized Sec system involved in the translocation of cytoplasmic proteins into plastid. Loss-of-function mutations result in arrest at the globular stage and embryo lethality.
XLOC_000406	BnaA07g22300D	5.34933	-0.051198	0.49226	-4.44212	0.856684	-3.50043	AT1G74310.1	HEAT SHOCK PROTEIN 101 (HSP101)	HEAT SHOCK PROTEIN 101 (HSP101); (HOT1);HEAT SHOCK PROTEIN 101 (ATHSP101)	Clp ATPase	Encodes ClpB1, which belongs to the Casein lytic proteinase/heat shock protein 100 (Clp/Hsp100) family. Involved in refolding of proteins which form aggregates under heat stress. Also known as AtHsp101. AtHsp101 is a cytosolic heat shock protein required for acclimation to high temperature.
XLOC_008230	BnaA01g01780D	5.08253	10.0619	6.35345	3.86226	5.57909	5.37416	AT4G35770.1	SENESCENCE 1 (SEN1)	DARK INDUCIBLE 1 (DIN1);SENESCENCE 1 (SEN1);SENESCENCE ASSOCIATED GENE 1 (SEN1);ARABIDOPSIS THALIANA SENESCENCE 1 (ATSEN1)	Rhodanese/Cell cycle control phosphatase superfamily protein	Senescence-associated gene that is strongly induced by phosphate starvation. Transcripts are differentially regulated at the level of mRNA stability at different times of day. mRNAs are targets of the mRNA degradation pathway mediated by the downstream (DST) instability determinant.
XLOC_040585	BnaA10g04310D	5.00774	1.74562	0.905267	4.05973	2.61514	-0.32967	AT1G06570.1	PHYTOENE DESATURATION 1 (PDS1)	4-HYDROXYPHENYLPYRUVATE DIOXYGENASE (HPPD);4-HYDROXYPHENYLPYRUVATE DIOXYGENASE (HPD);PHYTOENE DESATURATION 1 (PDS1)	phytoene desaturation 1	Mutation of the PDS1 locus disrupts the activity of p-hydroxyphenylpyruvate dioxygenase (HPPDase), the first committed step in the synthesis of both plastoquinone and tocopherols in plants.
XLOC_069528	BnaC08g42050D	4.98624	-0.293808	0.903718	2.35475	1.9731	0.9917	AT1G11530.1	C-TERMINAL CYSTEINE RESIDUE IS CHANGED TO A SERINE 1 (CXXS1)	C-TERMINAL CYSTEINE RESIDUE IS CHANGED TO A SERINE 1 (CXXS1);C-TERMINAL CYSTEINE RESIDUE IS CHANGED TO A SERINE 1 (ATCXXS1)	Thioredoxin superfamily protein	Encodes a monocysteinic thioredoxin, thioredoxin in which the second cysteine of the redox site is replaced by a serine, with low disulfide reductase but efficient disulfide isomerase activity. The mRNA is cell-to-cell mobile.
XLOC_026966	BnaA06g05000D	4.73213	2.69136	1.86341	3.88117	4.93325	1.67893	AT1G08630.4			threonine aldolase 1
XLOC_046931	BnaA09g13710D	4.54677	0.6844	2.21885	2.01477	1.46887	2.15353	AT1G61520.3			photosystem I light harvesting complex gene 3
XLOC_008380	BnaA01g03680D	4.37824	1.23268	-0.50392	2.96286	0.469283	-1.50456	AT4G33150.2			lysine-ketoglutarate reductase/saccharopine dehydrogenase bifunctional enzyme
XLOC_032445	BnaC09g49920D	4.36261	0.20847	1.13765	-0.522589	0.226252	-1.44431	AT5G05410.1	DRE-BINDING PROTEIN 2A (DREB2A)	DRE-BINDING PROTEIN 2A (DREB2A);DEHYDRATION-RESPONSIVE ELEMENT BINDING PROTEIN 2 (DREB2)	Integrase-type DNA-binding superfamily protein	Encodes a transcription factor that specifically binds to DRE/CRT cis elements (responsive to drought and low-temperature stress). Belongs to the DREB subfamily A-2 of ERF/AP2 transcription factor family (DREB2A). There are eight members in this subfamily including DREB2B. The protein contains one AP2 domain. Overexpression of transcriptional activation domain of DREB2A resulted in significant dr…
XLOC_087097	BnaC06g43410D	4.34899	9.20445	5.6771	9.68826	4.01243	0	AT1G69490.1	NAC-LIKE, ACTIVATED BY AP3/PI (NAP)	ARABIDOPSIS NAC DOMAIN CONTAINING PROTEIN 29 (ANAC029);NAC-LIKE, ACTIVATED BY AP3/PI (NAP);NAC-LIKE, ACTIVATED BY AP3/PI (ATNAP)	NAC (No Apical Meristem) domain transcriptional regulator superfamily protein	Encodes a member of the NAC transcription factor gene family. It is expressed in floral primordia and upregulated by AP3 and PI. Its expression is associated with leaf senescence. The mRNA is cell-to-cell mobile.
XLOC_009388	BnaA08g09990D	4.33849	1.4297	0.464787	1.46498	0.898592	0.257137	AT4G20930.1	HYDROXYISOBUTYRATE DEHYDROGENASE 1 (HDH1)	HYDROXYISOBUTYRATE DEHYDROGENASE 1 (HDH1)	6-phosphogluconate dehydrogenase family protein	Encodes a 3-hydroxyisobutyrate dehydrogenase.
XLOC_085786	BnaA06g15140D	4.32206	4.50081	2.02735	3.1669	1.27829	0.623284	AT1G21400.1			Thiamin diphosphate-binding fold (THDP-binding) superfamily protein	Thiamin diphosphate-binding fold (THDP-binding) superfamily protein;(source:Araport11)
XLOC_065831	BnaA08g26000D	4.29858	6.50643	0.180462	3.36467	2.14463	-1.11972	AT1G10070.2			branched-chain amino acid transaminase 2
XLOC_036225	BnaA08g00900D	4.28383	1.40289	0.693683	3.55426	2.02133	-0.0459938	AT1G54100.2			aldehyde dehydrogenase 11A3
XLOC_098823	BnaA03g56490D	4.2784	0.990812	0.074014	2.49612	0.518496	1.12819	AT2G38400.2	ALANINE:GLYOXYLATE AMINOTRANSFERASE 3 (AGT3)	ALANINE:GLYOXYLATE AMINOTRANSFERASE 3 (AGT3)	alanine:glyoxylate aminotransferase 3	alanine:glyoxylate aminotransferase 2 homolog (AGT3) mRNA,
XLOC_090609	BnaAnng13720D	4.2747	3.37333	0.797369	2.83195	1.97781	-2.0113	AT5G07440.2			glutamate dehydrogenase 2
XLOC_044957	BnaA03g46430D	4.25018	0.847484	-5.36658	2.78421	1.38004	-1.45093	AT4G24040.1	TREHALASE 1 (TRE1)	(ATTRE1);TREHALASE 1 (TRE1)	trehalase 1	Encodes a trehalase, member of Glycoside Hydrolase Family 37.
XLOC_051892	BnaA06g35450D	4.20362	2.47568	0	1.63852	7.64822	4.19913	AT5G47560.1	TONOPLAST DICARBOXYLATE TRANSPORTER (TDT)	TONOPLAST DICARBOXYLATE TRANSPORTER (ATTDT);TONOPLAST DICARBOXYLATE TRANSPORTER (TDT); (ATSDAT)	tonoplast dicarboxylate transporter	Encodes a tonoplast malate/fumarate transporter.
XLOC_081451	BnaA03g52740D	4.19781	2.74912	3.73527	3.47471	2.6255	-0.403021	AT5G26130.1	(ATCAPE8)	(ATCAPE8)	CAP (Cysteine-rich secretory proteins, Antigen 5, and Pathogenesis-related 1 protein) superfamily protein	CAP (Cysteine-rich secretory proteins, Antigen 5, and Pathogenesis-related 1 protein) superfamily protein;(source:Araport11)
XLOC_068562	BnaA09g45270D	4.18681	4.90331	7.42718	3.73868	4.22423	0	AT1G15040.1	GLUTAMINE AMIDOTRANSFERASE 1_2.1 (GAT1_2.1)	GLUTAMINE AMIDOTRANSFERASE (GAT);GLUTAMINE AMIDOTRANSFERASE 1_2.1 (GAT1_2.1)	Class I glutamine amidotransferase-like superfamily protein	Encodes a nitrogen regulated putative glutamine amidotransferase that represses shoot branching.
XLOC_088577	BnaA04g29310D	4.18348	2.94452	1.94668	1.92825	8.58306	3.34162	AT2G40340.1	(DREB2C)	(DREB2C); (AtERF48)	Integrase-type DNA-binding superfamily protein	Encodes a member of the DREB subfamily A-2 of ERF/AP2 transcription factor family. The protein contains one AP2 domain. There are eight members in this subfamily including DREB2A AND DREB2B that are involved in response to drought.
XLOC_070503	BnaC01g21280D	4.11306	1.37418	-0.2274	3.02958	0.287253	-3.31361	AT4G17030.1	EXPANSIN-LIKE B1 (EXLB1)	(ATEXPR1); (AT-EXPR); (ATHEXP BETA 3.1);EXPANSIN-LIKE B1 (ATEXLB1);EXPANSIN-LIKE B1 (EXLB1); (EXPR)	expansin-like A3	Encodes EXLB1 (expansin-like B1), a member of the expansin family.
XLOC_094565	BnaC03g78230D	4.04222	1.12898	0.355703	3.46093	1.67172	-0.0180116	AT1G54100.2			aldehyde dehydrogenase 11A3
XLOC_090477	BnaCnng27780D	4.02954	5.80767	2.41752	3.01152	3.9611	3.8504	AT4G15530.2			pyruvate orthophosphate dikinase
XLOC_048309	BnaA08g14100D	4.00289	3.62958	1.61623	2.31646	4.57021	-4.78174	AT4G27450.1			Aluminium induced protein with YGL and LRDR motifs	aluminum induced protein with YGL and LRDR motifs;(source:Araport11)
XLOC_103933	BnaCnng72260D	3.99633	2.56373	6.12067	3.67883	2.93928	-0.603803	AT3G47340.1	GLUTAMINE-DEPENDENT ASPARAGINE SYNTHASE 1 (ASN1)	GLUTAMINE-DEPENDENT ASPARAGINE SYNTHASE 1 (ASN1);ARABIDOPSIS THALIANA GLUTAMINE-DEPENDENT ASPARAGINE SYNTHASE 1 (AT-ASN1);DARK INDUCIBLE 6 (DIN6)	glutamine-dependent asparagine synthase 1	encodes a glutamine-dependent asparagine synthetase, the predicted ASN1 peptide contains a purF-type glutamine-binding domain, and is expressed predominantly in shoot tissues, where light has a negative effect on its mRNA accumulation. Expression is induced within 3 hours of dark treatment, in senescing leaves and treatment with exogenous photosynthesis inhibitor. Induction of gene expression was…
XLOC_001810	BnaC01g05030D	3.96519	1.03959	0.342378	2.21667	0.028956	-1.06007	AT4G33150.2			lysine-ketoglutarate reductase/saccharopine dehydrogenase bifunctional enzyme
XLOC_063550	BnaA02g25550D	3.92346	2.11644	1.8642	3.4487	6.91176	-3.69149	AT5G47560.1	TONOPLAST DICARBOXYLATE TRANSPORTER (TDT)	TONOPLAST DICARBOXYLATE TRANSPORTER (ATTDT);TONOPLAST DICARBOXYLATE TRANSPORTER (TDT); (ATSDAT)	tonoplast dicarboxylate transporter	Encodes a tonoplast malate/fumarate transporter.
XLOC_075410	BnaA10g27420D	3.91087	1.80035	2.43017	2.84988	3.33137	-2.22275	AT5G02020.1	SALT INDUCED SERINE RICH (SIS)	SALT INDUCED SERINE RICH (SIS)	Encodes a protein involved in salt tolerance, names SIS (Salt Induced Serine rich).	Encodes a protein involved in salt tolerance, names SIS (Salt Induced Serine rich).
XLOC_088760	BnaAnng11950D,BnaAnng11960D	3.86694	3.46901	-1.55876	-0.82072	0.0952782	-2.16096	AT1G36730.1			Translation initiation factor IF2/IF5	Translation initiation factor IF2/IF5;(source:Araport11)
XLOC_001523	BnaC01g02910D	3.86534	3.00327	0.486744	6.02592	8.83912	0	AT4G35770.1	SENESCENCE 1 (SEN1)	DARK INDUCIBLE 1 (DIN1);SENESCENCE 1 (SEN1);SENESCENCE ASSOCIATED GENE 1 (SEN1);ARABIDOPSIS THALIANA SENESCENCE 1 (ATSEN1)	Rhodanese/Cell cycle control phosphatase superfamily protein	Senescence-associated gene that is strongly induced by phosphate starvation. Transcripts are differentially regulated at the level of mRNA stability at different times of day. mRNAs are targets of the mRNA degradation pathway mediated by the downstream (DST) instability determinant.
XLOC_004169	BnaC04g17620D	3.84791	3.92312	7.84371	3.36313	5.93888	8.85176	AT5G42900.2			cold regulated gene 27
XLOC_097475	BnaCnng47410D	3.83468	2.46374	0.254856	2.92617	0.990804	0.354326	AT1G21400.1			Thiamin diphosphate-binding fold (THDP-binding) superfamily protein	Thiamin diphosphate-binding fold (THDP-binding) superfamily protein;(source:Araport11)
XLOC_049402	BnaC05g01320D	3.82277	3.10119	0.388694	1.47009	3.22842	-5.60178	AT1G02610.1			RING/FYVE/PHD zinc finger superfamily protein	RING/FYVE/PHD zinc finger superfamily protein;(source:Araport11)
XLOC_100596	-	3.81293	3.11613	0.843775	1.45296	-0.883654	-1.03451	---NA---			---NA---
XLOC_076912	BnaC02g13840D	3.79692	1.22232	0.691091	2.88091	1.65463	-0.113858	AT5G54080.2			homogentisate 1,2-dioxygenase
XLOC_084988	BnaC07g18140D	3.78995	3.70397	0.0140707	1.70636	2.18982	-2.34264	AT4G20360.1	RAB GTPASE HOMOLOG E1B (ATRABE1B)	SUPPRESSOR OF VARIEGATION11 (SVR11); (ATRAB8D);RAB GTPASE HOMOLOG E1B (ATRABE1B);RAB GTPASE HOMOLOG E1B (RABE1b)	GTP binding Elongation factor Tu family protein	Nuclear transcribed, plastid localized EF-Tu translation elongation factor. Referred to as AtRabE1b in DOI:10.1104/pp.013052. However, wider community usage and more publications assign the symbol RabE1b to At5g59840.
XLOC_020881	BnaA07g32900D	3.78324	2.96313	1.54156	1.94496	0.614202	0.496091	AT1G76590.1			PLATZ transcription factor family protein	PLATZ transcription factor family protein;(source:Araport11)
XLOC_049561	BnaC04g42160D,BnaC04g42170D	3.77358	-1.2713	1.19554	-0.643019	-0.582513	1.01539	AT2G31280.1			Serine/threonine-protein kinase WNK (With No Lysine)-related
XLOC_021457	BnaA06g26980D	3.76894	3.16883	4.26081	3.341	1.54336	1.61491	AT5G24470.1	PSEUDO-RESPONSE REGULATOR 5 (PRR5)	PSEUDO-RESPONSE REGULATOR 5 (APRR5);PSEUDO-RESPONSE REGULATOR 5 (PRR5)	pseudo-response regulator 3	Encodes a pseudo-response regulator whose mutation affects various circadian-associated biological events such as flowering time in the long-day photoperiod conditions, red light sensitivity of seedlings during early photomorphogenesis, and the period of free-running rhythms of certain clock-controlled genes including CCA1 and APRR1/TOC1 in constant white light. Acts as transcriptional repressor …
XLOC_051422	BnaA05g10480D	3.76697	1.75864	0.900062	2.3643	0.665917	-0.348002	AT2G33150.1	PEROXISOMAL 3-KETOACYL-COA THIOLASE 3 (PKT3)	3-KETOACYL-COA THIOLASE 2 (KAT2);POTASSIUM CHANNEL IN ARABIDOPSIS THALIANA 2 (KAT2);PEROXISOMAL 3-KETOACYL-COA THIOLASE 3 (PKT3);PEROXISOME DEFECTIVE 1 (PED1)	Thiolase family protein	Encodes an organellar (peroxisome, glyoxysome) 3-ketoacyl-CoA thiolase, involved in fatty acid b-oxidation during germination and subsequent seedling growth. Mutants have defects in glyoxysomal fatty acid beta-oxidation. EC2.3.1.16 thiolase.
XLOC_085993	BnaC07g38690D	3.74988	2.67187	1.59243	2.69286	1.83486	-2.44454	AT4G24040.1	TREHALASE 1 (TRE1)	(ATTRE1);TREHALASE 1 (TRE1)	trehalase 1	Encodes a trehalase, member of Glycoside Hydrolase Family 37.
XLOC_040113	BnaA09g48610D	3.74921	2.98524	-0.582581	2.20548	2.40433	-5.43634	AT1G08980.1	AMIDASE 1 (AMI1)	AMIDASE-LIKE PROTEIN 1 (ATAMI1);AMIDASE 1 (AMI1);ARABIDOPSIS THALIANA TRANSLOCON AT THE OUTER MEMBRANE OF CHLOROPLASTS 64-I (ATTOC64-I);TRANSLOCON AT THE OUTER MEMBRANE OF CHLOROPLASTS 64-I (TOC64-I)	amidase 1	Encodes an enzyme with similarity to bacterial acylamidohydrolases and exhibits indole-3-acetamide amidohydrolase activity in vitro. This enzyme may be involved in the in vivo biosynthesis of indole-acetic acid from indole-3-acetamide, a native metabolite of A. thaliana. It appears to exist as a monomer.
XLOC_046670	BnaA02g13460D	3.72958	9.74338	2.06145	2.66585	3.49222	4.07444	AT1G67980.1	CAFFEOYL-COA 3-O-METHYLTRANSFERASE (CCOAMT)	CAFFEOYL-COA 3-O-METHYLTRANSFERASE (CCOAMT)	S-adenosyl-L-methionine-dependent methyltransferases superfamily protein	Encodes S-adenosyl-L-methionine: transcaffeoyl Coenzyme A 3-O-methyltransferase. Methyltransferase in the lignin biosynthetic pathway.
XLOC_050510	BnaA02g11570D	3.71336	4.46294	0	3.82897	6.88108	0	AT5G50700.1	HYDROXYSTEROID DEHYDROGENASE 1 (HSD1)	HYDROXYSTEROID DEHYDROGENASE 1 (HSD1)	NAD(P)-binding Rossmann-fold superfamily protein	Encodes a hydroxysteroid dehydrogenase HSD1. Two copies of HSD1 (At5g50600 and At5g50700) exist in the Arabidopsis genome as a result of an exact 33-kb duplication on chromosome 5 encompassing seven genes. There are five homologs of HSD1 in Arabidopsis (HSD2-At3g47350, HSD3-At3g47360, HSD4-At5g50590, HSD4-At5g50690 and HSD6-At5g50770; HSD4 has two copies due to the same gene duplication event occ…
XLOC_013623	BnaC07g29960D	3.69153	3.96143	3.13587	3.05099	2.21474	1.95337	AT5G24470.1	PSEUDO-RESPONSE REGULATOR 5 (PRR5)	PSEUDO-RESPONSE REGULATOR 5 (APRR5);PSEUDO-RESPONSE REGULATOR 5 (PRR5)	pseudo-response regulator 3	Encodes a pseudo-response regulator whose mutation affects various circadian-associated biological events such as flowering time in the long-day photoperiod conditions, red light sensitivity of seedlings during early photomorphogenesis, and the period of free-running rhythms of certain clock-controlled genes including CCA1 and APRR1/TOC1 in constant white light. Acts as transcriptional repressor …
XLOC_036308	BnaA08g00970D	3.65519	3.89994	6.18493	3.64563	5.80051	5.60804	AT1G53990.1	GDSL-MOTIF LIPASE 3 (GLIP3)	GDSL-MOTIF LIPASE 3 (GLIP3)	GDSL-like Lipase/Acylhydrolase superfamily protein	Contains lipase signature motif and GDSL domain. The mRNA is cell-to-cell mobile.
XLOC_067948	BnaCnng07050D	3.62803	6.09469	4.29202	3.48568	7.14017	3.62931	AT3G21720.1	ISOCITRATE LYASE (ICL)	ISOCITRATE LYASE (ICL)	isocitrate lyase	Encodes a glyoxylate cycle enzyme isocitrate lyase (ICL).
XLOC_092029	BnaCnng31870D	3.62573	0.240525	3.30414	3.77998	0.797462	4.91524	AT1G61520.3			photosystem I light harvesting complex gene 3
XLOC_084239	BnaA02g29990D	3.59763	2.55219	-2.22387	7.5354	3.65134	-0.457531	AT5G48180.1	NITRILE SPECIFIER PROTEIN 5 (NSP5)	NITRILE SPECIFIER PROTEIN 5 (NSP5); (ATNSP5)	Galactose oxidase/kelch repeat superfamily protein	Encodes a nitrile-specifier protein NSP5. NSP5 is one out of five (At3g16400/NSP1, At2g33070/NSP2, At3g16390/NSP3, At3g16410/NSP4 and At5g48180/NSP5) A. thaliana epithiospecifier protein (ESP) homologues that promote simple nitrile, but not epithionitrile or thiocyanate formation.
XLOC_073489	BnaA10g16540D	3.56624	1.0317	1.062	2.11006	1.3904	0.02281	AT5G18290.2			Aquaporin-like superfamily protein
XLOC_061989	BnaC03g64520D	3.54795	2.04008	-0.130536	2.01911	1.32694	1.54139	AT4G20930.1	HYDROXYISOBUTYRATE DEHYDROGENASE 1 (HDH1)	HYDROXYISOBUTYRATE DEHYDROGENASE 1 (HDH1)	6-phosphogluconate dehydrogenase family protein	Encodes a 3-hydroxyisobutyrate dehydrogenase.
XLOC_016571	BnaA03g21290D	3.54175	0.193383	0.253336	1.08238	0.0216876	-1.65881	AT2G46220.1			Uncharacterized conserved protein (DUF2358)	DUF2358 family protein (DUF2358);(source:Araport11)
XLOC_054009	BnaA09g03720D	3.52341	1.27361	0.570243	0.861555	-1.64982	-2.22646	AT5G27420.1	CARBON/NITROGEN INSENSITIVE 1 (CNI1)	CARBON/NITROGEN INSENSITIVE 1 (CNI1);ARABIDOPSIS TOXICOS EN LEVADURA 31 (ATL31)	RING/U-box superfamily protein	Encodes CNI1 (Carbon/Nitrogen Insensitive1) (also named as ATL31), a RING type ubiquitin ligase that functions in the Carbon/Nitrogen response for growth phase transition in Arabidopsis seedlings. The mRNA is cell-to-cell mobile.
XLOC_057323	BnaA01g18450D	3.50908	3.75318	2.09124	3.33379	3.86605	0.77047	AT4G15530.2			pyruvate orthophosphate dikinase
XLOC_053311	BnaC01g20580D	3.46843	0.919531	-0.96614	2.12223	0.123578	0	AT4G28040.5			nodulin MtN21 /EamA-like transporter family protein
XLOC_075622	BnaC02g33350D	3.41522	1.17133	-0.325954	2.83759	0.283718	-1.34775	AT5G47560.1	TONOPLAST DICARBOXYLATE TRANSPORTER (TDT)	TONOPLAST DICARBOXYLATE TRANSPORTER (ATTDT);TONOPLAST DICARBOXYLATE TRANSPORTER (TDT); (ATSDAT)	tonoplast dicarboxylate transporter	Encodes a tonoplast malate/fumarate transporter.
XLOC_019387	-	3.37633	2.98601	5.80041	1.92144	4.39898	-4.83455	AT5G49360.1	BETA-XYLOSIDASE 1 (BXL1)	BETA-XYLOSIDASE 1 (BXL1);BETA-XYLOSIDASE 1 (ATBXL1)	Glycosyl hydrolase family protein	Encodes a bifunctional {beta}-D-xylosidase/{alpha}-L-arabinofuranosidase required for pectic arabinan modification. Located in the extracellular matrix. Gene is expressed specifically in tissues undergoing secondary wall thickening. This is a member of glycosyl hydrolase family 3 and has six other closely related members.
XLOC_055017	BnaC08g13970D	3.37627	3.01812	0.52702	2.51769	0.699852	-2.21446	AT1G10070.2			branched-chain amino acid transaminase 2
XLOC_068570	BnaA09g45380D	3.36283	1.06506	2.40839	3.38604	1.1056	2.0022	AT1G14870.1	PLANT CADMIUM RESISTANCE 2 (PCR2)	(AtPCR2);PLANT CADMIUM RESISTANCE 2 (PCR2)	PLAC8 family protein	PCR2 encodes a membrane protein involved in zinc transport and detoxification.
XLOC_017776	BnaA03g15610D	3.34504	5.42624	2.96456	2.0688	3.04683	4.29119	AT2G33830.2	DORMANCY ASSOCIATED GENE 2 (DRM2)	(ATDRM2);DORMANCY ASSOCIATED GENE 2 (DRM2)	dormancy-associated protein-like 1	Dormancy/auxin associated family protein;(source:Araport11)
XLOC_005410	BnaC07g45810D	3.32509	1.80472	0.582443	2.52605	-0.0231572	0.409363	AT4G35860.1	GTP-BINDING 2 (GB2)	(ATRAB2C);GTP-BINDING 2 (ATGB2); (ATRABB1B);GTP-BINDING 2 (GB2)	RAB GTPase homolog 8	GTP-binding protein ATGB2
XLOC_032638	BnaC09g48550D	3.31738	1.26392	-1.33222	0.698154	1.42297	-1.75408	AT5G07330.1			unknown protein; FUNCTIONS IN: molecular_function unknown; INVOLVED IN: biological_process unknown; LOCATED IN: mitochondrion; BEST Arabidopsis thaliana protein match is: unknown protein (TAIR:AT1G63060.1); Has 1807 Blast hits to 1807 proteins in 277 species: Archae - 0; Bacteria - 0; Metazoa - 736; Fungi - 347; Plants - 385; Viruses - 0; Other Eukaryotes - 339 (source: NCBI BLink).	NFU1 iron-sulfur cluster protein;(source:Araport11)
XLOC_071940	BnaC06g12550D	3.31315	1.58528	-0.517963	2.59198	1.14714	-1.32669	AT5G39610.1	NAC DOMAIN CONTAINING PROTEIN 6 (NAC6)	NAC DOMAIN CONTAINING PROTEIN 6 (ATNAC6);NAC DOMAIN CONTAINING PROTEIN 2 (NAC2);ORESARA 1 (ORE1);NAC DOMAIN CONTAINING PROTEIN 2 (ATNAC2);ARABIDOPSIS NAC DOMAIN CONTAINING PROTEIN 92 (ANAC092);NAC DOMAIN CONTAINING PROTEIN 6 (NAC6)	NAC (No Apical Meristem) domain transcriptional regulator superfamily protein	Encodes a NAC-domain transcription factor. Positively regulates aging-induced cell death and senescence in leaves. This gene is upregulated in response to salt stress in wildtype as well as NTHK1 transgenic lines although in the latter case the induction was drastically reduced. It was also upregulated by ABA, ACC and NAA treatment, although in the latter two cases, the induction occurred relativ…
XLOC_016294	BnaA03g23090D	3.31306	2.3208	0.809355	4.44728	0.255265	-1.62641	AT2G26560.1	PHOSPHOLIPASE A 2A (PLA2A)	PHOSPHOLIPASE A 2A (PLA2A);PATATIN-LIKE PROTEIN 2 (PLP2); (PLAII ALPHA);PHOSPHOLIPASE A 2A (PLA IIA);PHOSPHOLIPASE A 2A (PLP2)	Acyl transferase/acyl hydrolase/lysophospholipase superfamily protein	Encodes a lipid acyl hydrolase with wide substrate specificity that accumulates upon infection by fungal and bacterial pathogens. Protein is localized in the cytoplasm in healthy leaves, and in membranes in infected cells. Plays a role in cell death and differentially affects the accumulation of oxylipins. Contributes to resistance to virus.
XLOC_048182	BnaC02g01610D	3.31262	2.59942	0.547499	2.61681	2.47624	-3.20647	AT5G07440.2			glutamate dehydrogenase 2
XLOC_018594	BnaC07g27160D	3.30398	2.57796	-0.00293365	2.18924	2.84015	-0.654388	AT5G49360.1	BETA-XYLOSIDASE 1 (BXL1)	BETA-XYLOSIDASE 1 (BXL1);BETA-XYLOSIDASE 1 (ATBXL1)	Glycosyl hydrolase family protein	Encodes a bifunctional {beta}-D-xylosidase/{alpha}-L-arabinofuranosidase required for pectic arabinan modification. Located in the extracellular matrix. Gene is expressed specifically in tissues undergoing secondary wall thickening. This is a member of glycosyl hydrolase family 3 and has six other closely related members.
XLOC_039469	BnaC02g39030D	3.30249	2.83269	3.04429	1.15882	-0.0533856	-2.19764	AT5G49360.1	BETA-XYLOSIDASE 1 (BXL1)	BETA-XYLOSIDASE 1 (BXL1);BETA-XYLOSIDASE 1 (ATBXL1)	Glycosyl hydrolase family protein	Encodes a bifunctional {beta}-D-xylosidase/{alpha}-L-arabinofuranosidase required for pectic arabinan modification. Located in the extracellular matrix. Gene is expressed specifically in tissues undergoing secondary wall thickening. This is a member of glycosyl hydrolase family 3 and has six other closely related members.
XLOC_063006	BnaC01g35480D	3.30143	1.95892	1.27324	2.41214	-0.712215	0.855543	AT3G16150.1	ASPARAGINASE B1 (ASPGB1)	ASPARAGINASE B1 (ASPGB1)	N-terminal nucleophile aminohydrolases (Ntn hydrolases) superfamily protein	Encodes an asparaginase that catalyzes the degradation of L-asparagine to L-aspartic acid and ammonia. The mRNA is cell-to-cell mobile.
XLOC_052647	BnaA04g21450D	3.29411	5.81935	6.98186	2.51381	2.75893	0.431878	AT4G02850.1	D-AMINO ACID RACEMASE1 (DAAR1)	D-AMINO ACID RACEMASE1 (DAAR1)	Phenazine biosynthesis PhzC/PhzF protein	DAAR1 encodes a PLP-independent racemase that catalyzes the conversion from L-Ile to D-allo-Ile.
XLOC_060522	BnaC09g20370D	3.28769	2.01807	0.46096	2.09901	2.041	-0.958219	AT5G47720.4			Thiolase family protein
XLOC_045982	BnaC03g13250D	3.27235	4.40414	-5.50074	2.33278	2.13888	0.888721	AT5G56870.1	BETA-GALACTOSIDASE 4 (BGAL4)	BETA-GALACTOSIDASE 4 (BGAL4)	beta-galactosidase 12	beta-galactosidase 4;(source:Araport11)
XLOC_099066	-	3.27011	0.188562	2.35556	0.110751	-1.62035	-1.84438	---NA---			---NA---
XLOC_054446	BnaA01g28190D	3.26599	1.03958	0.440357	2.61835	-0.314708	0.303309	AT3G16150.1	ASPARAGINASE B1 (ASPGB1)	ASPARAGINASE B1 (ASPGB1)	N-terminal nucleophile aminohydrolases (Ntn hydrolases) superfamily protein	Encodes an asparaginase that catalyzes the degradation of L-asparagine to L-aspartic acid and ammonia. The mRNA is cell-to-cell mobile.
XLOC_095969	BnaC05g07810D	3.26076	4.43984	0.834664	1.77407	3.67709	-1.79632	AT1G10070.2			branched-chain amino acid transaminase 2
XLOC_061563	BnaC09g35980D	3.25314	0.561051	-1.32217	1.12115	0.277115	-7.71854	AT5G60760.1			P-loop containing nucleoside triphosphate hydrolases superfamily protein	P-loop containing nucleoside triphosphate hydrolases superfamily protein;(source:Araport11)
XLOC_090772	BnaA04g29210D	3.22168	1.01769	1.44978	2.71555	1.18804	1.14094	AT2G37220.1			chloroplast RNA-binding protein 29	Encodes a chloroplast RNA binding protein. A substrate of the type III effector HopU1 (mono-ADP-ribosyltransferase). Protein is tyrosine-phosphorylated and its phosphorylation state is modulated in response to ABA in Arabidopsis thaliana seeds.
XLOC_086868	BnaA10g11740D	3.22035	-0.497477	-4.92242	1.37431	2.7122	6.01999	AT5G57880.1	MULTIPOLAR SPINDLE 1 (MPS1)	PUTATIVE RECOMBINATION INITIATION DEFECTS 2 (PRD2);MULTIPOLAR SPINDLE 1 (MPS1);ARABIDOPSIS THALIANA PUTATIVE RECOMBINATION INITIATION DEFECTS 2 (ATPRD2)	multipolar spindle 1	Encodes MULTIPOLAR SPINDLE 1 (MPS1), involved in meiotic spindle organization.
XLOC_013970	BnaC03g03050D	3.22018	0.295307	-1.64665	1.18764	0.104698	1.04061	AT5G07440.2			glutamate dehydrogenase 2
XLOC_015614	BnaA03g33660D	3.21446	0.814369	1.78057	1.22694	0.210013	0.937099	AT3G14990.1	DJ-1 HOMOLOG A (DJ1A)	(DJ-1A);DJ-1 HOMOLOG A (DJ1A);DJ-1 HOMOLOG A (AtDJ1A)	Class I glutamine amidotransferase-like superfamily protein	Encodes a homolog of animal DJ-1 superfamily protein. In the A. thaliana genome, three genes encoding close homologs of human DJ-1 were identified AT3G14990 (DJ1A), AT1G53280 (DJ1B) and AT4G34020 (DJ1C). Among the three homologs, DJ1C is essential for chloroplast development and viability. It exhibits glyoxalase activity towards glyoxal and methylglyoxal. The mRNA is cell-to-cell mobile.
XLOC_018218	BnaC05g20370D	3.21431	3.91566	4.88569	4.83635	3.26166	4.80681	AT1G26390.1	(ATBBE4)	(ATBBE4)	FAD-binding Berberine family protein	FAD-binding Berberine family protein;(source:Araport11)
XLOC_062521	BnaCnng05190D	3.2068	3.55864	3.64191	1.7649	1.79056	1.59147	AT2G33830.2	DORMANCY ASSOCIATED GENE 2 (DRM2)	(ATDRM2);DORMANCY ASSOCIATED GENE 2 (DRM2)	dormancy-associated protein-like 1	Dormancy/auxin associated family protein;(source:Araport11)
XLOC_081014	BnaCnng13410D	3.20285	0.112864	-0.159079	1.77806	0.0832708	-1.36053	AT3G61070.3			peroxin 11E
XLOC_087473	BnaC03g77160D	3.20276	2.48246	0.216018	1.99305	2.19957	0.15196	AT4G34030.1	3-METHYLCROTONYL-COA CARBOXYLASE (MCCB)	3-METHYLCROTONYL-COA CARBOXYLASE (MCCB)	3-methylcrotonyl-CoA carboxylase	MCC-B is involved in leucine degradation in mitochondria. The active protein is a dimer of MCC-A and MCC-B. MCC-A is biotinylated whereas MCC-B is not. The mRNA is cell-to-cell mobile.
XLOC_050792	BnaC09g36690D	3.20011	1.36461	4.24155	3.25295	3.90483	2.05867	AT5G21920.1	(YLMG2)	(ATYLMG2); (YLMG2)	YGGT family protein	One of four Arabidopsis homologs of bacterial ymlg proteins.
XLOC_096214	BnaCnng43250D	3.18562	1.19172	2.80639	0.970893	0.746799	-0.337438	AT5G61380.1	TIMING OF CAB EXPRESSION 1 (TOC1)	TIMING OF CAB EXPRESSION 1 (AtTOC1);PSEUDO-RESPONSE REGULATOR 1 (PRR1);TIMING OF CAB EXPRESSION 1 (TOC1); (APRR1)	pseudo-response regulator 3	Pseudo response regulator involved in the generation of circadian rhythms. TOC1 appears to shorten the period of circumnutation speed. TOC1 contributes to the plant fitness (carbon fixation, biomass) by influencing the circadian clock period. PRR3 may increase the stability of TOC1 by preventing interactions between TOC1 and the F-box protein ZTL. Expression of TOC1 is correlated with rhythmic ch…
XLOC_048580	BnaC03g21300D,BnaC03g21310D	3.17897	0.70579	-0.71895	2.16114	0.879063	-0.0836745	AT2G38400.1			alanine:glyoxylate aminotransferase 3
XLOC_040596	BnaA10g04490D	3.17785	1.48538	0.483943	2.20862	1.74063	0.800715	AT1G07040.1			unknown protein; INVOLVED IN: biological_process unknown; LOCATED IN: chloroplast; EXPRESSED IN: 24 plant structures; EXPRESSED DURING: 14 growth stages; BEST Arabidopsis thaliana protein match is: unknown protein (TAIR:AT1G27030.1); Has 540 Blast hits to 538 proteins in 187 species: Archae - 0; Bacteria - 333; Metazoa - 0; Fungi - 0; Plants - 67; Viruses - 0; Other Eukaryotes - 140 (source: NCBI…	plant/protein;(source:Araport11)
XLOC_076091	BnaA02g27980D	3.16939	2.31245	-0.959235	1.82935	0.606089	0.751837	AT5G54770.1	(THI1)	THIAMINE4 (THI4); (THI1);THIAZOLE REQUIRING (TZ)	thiazole biosynthetic enzyme, chloroplast (ARA6) (THI1) (THI4)	Encodes a thiamine biosynthetic gene that has a dual function in thiamine biosynthesis and mitochondrial DNA damage tolerance. It appears to be involved in producing the thiazole portion of thiamine (vitamin B1). A crystal structure of the protein reveals that it forms a 2-ring homo-octamer. The mRNA is cell-to-cell mobile.
XLOC_044397	BnaCnng03760D	3.16069	0.778519	-2.69199	3.25999	1.51232	-1.53241	AT5G02020.1	SALT INDUCED SERINE RICH (SIS)	SALT INDUCED SERINE RICH (SIS)	Encodes a protein involved in salt tolerance, names SIS (Salt Induced Serine rich).	Encodes a protein involved in salt tolerance, names SIS (Salt Induced Serine rich).
XLOC_101553	BnaCnng62090D	3.15294	4.17711	7.14934	2.05489	2.9778	-0.2895	AT3G26200.1	CYTOCHROME P450, FAMILY 71, SUBFAMILY B, POLYPEPTIDE 22 (CYP71B22)	CYTOCHROME P450, FAMILY 71, SUBFAMILY B, POLYPEPTIDE 22 (CYP71B22)	cytochrome P450, family 71, subfamily B, polypeptide 22	putative cytochrome P450 The mRNA is cell-to-cell mobile.
XLOC_075999	BnaC06g30680D	3.13725	2.60747	0.757544	1.361	0.491318	-7.20812	AT1G69490.1	NAC-LIKE, ACTIVATED BY AP3/PI (NAP)	ARABIDOPSIS NAC DOMAIN CONTAINING PROTEIN 29 (ANAC029);NAC-LIKE, ACTIVATED BY AP3/PI (NAP);NAC-LIKE, ACTIVATED BY AP3/PI (ATNAP)	NAC (No Apical Meristem) domain transcriptional regulator superfamily protein	Encodes a member of the NAC transcription factor gene family. It is expressed in floral primordia and upregulated by AP3 and PI. Its expression is associated with leaf senescence. The mRNA is cell-to-cell mobile.
XLOC_024392	-	3.12989	1.22914	0.435017	2.24872	0.645813	-0.334138	AT4G05070.1	WOUND-INDUCED POLYPEPTIDE 2 (WIP2)	WOUND-INDUCED POLYPEPTIDE 2 (WIP2)	Wound-responsive family protein	Member of the wound-induced polypeptide (WIP) family. Positively regulates plant resistance against Pst DC3000 by enhancing PTI responses.
XLOC_085123	BnaA09g03330D	3.12614	11.3054	8.48888	3.20064	9.14553	0	AT5G49450.1	BASIC LEUCINE-ZIPPER 1 (bZIP1)	BASIC LEUCINE-ZIPPER 1 (bZIP1);BASIC LEUCINE-ZIPPER 1 (AtbZIP1)	basic leucine-zipper 1	Encodes a transcription activator is a positive regulator of plant tolerance to salt, osmotic and drought stresses.
XLOC_027322	BnaA09g24110D	3.11398	0.687444	3.18406	2.28476	1.5999	1.23115	AT1G32940.1	(SBT3.5)	(SBT3.5); (ATSBT3.5)	Subtilase family protein	Subtilase family protein;(source:Araport11)
XLOC_096158	BnaA08g29810D	3.11143	1.01096	-1.2735	2.33873	2.62725	0.214893	AT1G43670.1	FRUCTOSE-1,6-BISPHOSPHATASE (FBP)	(CYFBP);FRUCTOSE INSENSITIVE 1 (FINS1);ARABIDOPSIS THALIANA CYTOSOLIC FRUCTOSE-1,6-BISPHOSPHATASE (AtcFBP);FRUCTOSE-1,6-BISPHOSPHATASE (FBP)	Inositol monophosphatase family protein	Encodes a fructose-1,6-bisphosphatase. This enzyme, in addition to catalyzing the formation of fructose-6-phosphate for sucrose biosynthesis, appears to play a role in fructose-mediated signaling that is independent of its enzymatic activity. atcfbp-1/fins1 mutants have reduced photosynthetic rates, elevated levels of starch and reduced levels of sucrose during the day. Although the protein is ex…
XLOC_074407	BnaC05g15160D	3.10711	1.40945	0.312985	2.51756	0.350054	-0.555015	AT1G19530.1			unknown protein; FUNCTIONS IN: molecular_function unknown; INVOLVED IN: N-terminal protein myristoylation, anaerobic respiration; LOCATED IN: cellular_component unknown; EXPRESSED IN: leaf apex, inflorescence meristem, hypocotyl, root, flower; EXPRESSED DURING: petal differentiation and expansion stage; Has 47 Blast hits to 47 proteins in 13 species: Archae - 0; Bacteria - 0; Metazoa - 0; Fungi -…	DNA polymerase epsilon catalytic subunit A;(source:Araport11)
XLOC_022937	-	3.10014	2.43887	-0.0248742	3.24962	0.26031	3.73853	---NA---			---NA---
XLOC_018545	BnaC07g26280D	3.09386	1.06901	1.2624	2.49652	0.0431217	-0.114545	AT5G48180.1	NITRILE SPECIFIER PROTEIN 5 (NSP5)	NITRILE SPECIFIER PROTEIN 5 (NSP5); (ATNSP5)	Galactose oxidase/kelch repeat superfamily protein	Encodes a nitrile-specifier protein NSP5. NSP5 is one out of five (At3g16400/NSP1, At2g33070/NSP2, At3g16390/NSP3, At3g16410/NSP4 and At5g48180/NSP5) A. thaliana epithiospecifier protein (ESP) homologues that promote simple nitrile, but not epithionitrile or thiocyanate formation.
XLOC_047404	BnaC06g14490D	3.08819	1.23527	0.715122	3.71873	0.729292	0.757842	AT3G53230.1	CELL DIVISION CYCLE 48B (ATCDC48B)	CELL DIVISION CYCLE 48B (ATCDC48B)	AAA-type ATPase family protein	CDC48 is induced upon oilseed rape mosaic tobamovirus infection and appears to be involved in controlling virus movement.
XLOC_021871	BnaA03g10550D	3.08483	4.4442	1.39646	1.97462	3.42903	0.137665	AT5G56870.1	BETA-GALACTOSIDASE 4 (BGAL4)	BETA-GALACTOSIDASE 4 (BGAL4)	beta-galactosidase 12	beta-galactosidase 4;(source:Araport11)
XLOC_014030	BnaC03g00060D	3.06656	1.11904	2.65567	1.8688	0.0892958	0.363585	AT5G01750.2			Protein of unknown function (DUF567)	LURP-one-like protein (DUF567);(source:Araport11)
XLOC_049660	BnaA08g27180D	3.05713	2.72712	0.0549011	0.995647	5.71095	-3.91799	AT1G02610.1			RING/FYVE/PHD zinc finger superfamily protein	RING/FYVE/PHD zinc finger superfamily protein;(source:Araport11)
XLOC_028895	BnaC04g28580D	3.05596	6.57232	4.97137	2.51428	2.95722	5.18158	AT1G54500.1			Rubredoxin-like superfamily protein	RBD1 is a thylakoid membrane-bound iron-binding protein that is required for the proper assembly of photosystem II in Arabidopsis. It is found in all oxygenic photoautotrophic organisms (plants, algae and cyanobacteria).
XLOC_101924	BnaAnng30540D	3.04621	3.54968	1.01777	1.75563	3.71522	0.202962	AT5G56870.1	BETA-GALACTOSIDASE 4 (BGAL4)	BETA-GALACTOSIDASE 4 (BGAL4)	beta-galactosidase 12	beta-galactosidase 4;(source:Araport11)
XLOC_051457	BnaA05g09830D	3.03448	5.90791	4.65542	1.76032	2.28972	1.952	AT2G33830.2	DORMANCY ASSOCIATED GENE 2 (DRM2)	(ATDRM2);DORMANCY ASSOCIATED GENE 2 (DRM2)	dormancy-associated protein-like 1	Dormancy/auxin associated family protein;(source:Araport11)
XLOC_064808	BnaC05g37230D	3.03389	1.16919	-0.124264	3.76239	0.00441322	-2.20739	AT3G16150.1	ASPARAGINASE B1 (ASPGB1)	ASPARAGINASE B1 (ASPGB1)	N-terminal nucleophile aminohydrolases (Ntn hydrolases) superfamily protein	Encodes an asparaginase that catalyzes the degradation of L-asparagine to L-aspartic acid and ammonia. The mRNA is cell-to-cell mobile.
XLOC_102370	BnaCnng65750D	3.03329	2.16856	3.64251	4.70852	2.6908	3.08516	AT1G11210.1			Protein of unknown function (DUF761)	cotton fiber protein, putative (DUF761);(source:Araport11)
XLOC_059307	BnaA08g14650D	3.02952	0.254506	1.65304	0.507589	1.91005	-0.881622	AT4G24690.1	NEXT TO BRCA1 GENE 1 (NBR1)	NEXT TO BRCA1 GENE 1 (NBR1);ARABIDOPSIS THALIANA NEXT TO BRCA1 GENE 1 (AtNBR1)	ubiquitin-associated (UBA)/TS-N domain-containing protein / octicosapeptide/Phox/Bemp1 (PB1) domain-containing protein	Encodes NBR1, a selective autophagy substrate. The mRNA is cell-to-cell mobile.
XLOC_063452	BnaA02g09890D	3.02859	1.42622	0.669588	2.43805	1.02262	-0.517118	AT5G54080.2			homogentisate 1,2-dioxygenase
XLOC_025323	BnaC03g32530D	3.02649	2.30161	0.581711	1.98135	2.55434	1.85492	AT3G01290.1	HYPERSENSITIVE INDUCED REACTION 2 (HIR2)	HYPERSENSITIVE INDUCED REACTION 2 (HIR2); (AtHIR2)	SPFH/Band 7/PHB domain-containing membrane-associated protein family	SPFH/Band 7/PHB domain-containing membrane-associated protein family;(source:Araport11)
XLOC_052914	BnaA09g06690D	3.01914	1.22387	0.759185	1.44681	1.54961	0.510838	AT5G64040.1			photosystem I reaction center subunit PSI-N, chloroplast, putative / PSI-N, putative (PSAN)
XLOC_067228	BnaA09g50980D	3.01455	2.96953	0.819678	1.5954	1.43698	-0.548065	AT1G03090.2	(MCCA)	(MCCA)	acetyl Co-enzyme a carboxylase biotin carboxylase subunit	MCCA is the biotinylated subunit of the dimer MCCase, which is involved in leucine degradation. Both subunits are nuclear coded and the active enzyme is located in the mitochondrion.
XLOC_016065	BnaC01g13770D	2.97472	0.143932	0.545845	1.61663	-0.374502	-0.918433	AT4G22260.1	IMMUTANS (IM)	PLASTID TERMINAL OXIDASE (PTOX);IMMUTANS (IM); (IM1)	Alternative oxidase family protein	Similar to mitochondrial alternative oxidase. im mutants have a variegated phenotype and fail to differentiate chloroplasts in the majority of their cells under high light intensity continuous illumination. The white tissues of immutans accumulate phytoene, a non-colored C40 carotenoid intermediate. This suggests that immutans controls, either directly or indirectly, the activity of phytoene desa…
XLOC_085878	BnaA10g13560D	2.95512	-0.987952	-1.73057	1.4542	0.491726	-6.98125	AT5G60760.1			P-loop containing nucleoside triphosphate hydrolases superfamily protein	P-loop containing nucleoside triphosphate hydrolases superfamily protein;(source:Araport11)
XLOC_017673	BnaC03g50210D	2.95245	1.52894	-0.00457748	2.05929	0.144824	1.62334	AT5G64040.1			photosystem I reaction center subunit PSI-N, chloroplast, putative / PSI-N, putative (PSAN)
XLOC_007175	BnaA03g27520D	2.95068	2.42687	1.98591	2.17066	1.53898	1.08933	AT3G01290.1	HYPERSENSITIVE INDUCED REACTION 2 (HIR2)	HYPERSENSITIVE INDUCED REACTION 2 (HIR2); (AtHIR2)	SPFH/Band 7/PHB domain-containing membrane-associated protein family	SPFH/Band 7/PHB domain-containing membrane-associated protein family;(source:Araport11)
XLOC_019434	BnaA06g30390D	2.94645	2.2772	0.933433	2.66028	0.391515	0.527049	AT5G48180.1	NITRILE SPECIFIER PROTEIN 5 (NSP5)	NITRILE SPECIFIER PROTEIN 5 (NSP5); (ATNSP5)	Galactose oxidase/kelch repeat superfamily protein	Encodes a nitrile-specifier protein NSP5. NSP5 is one out of five (At3g16400/NSP1, At2g33070/NSP2, At3g16390/NSP3, At3g16410/NSP4 and At5g48180/NSP5) A. thaliana epithiospecifier protein (ESP) homologues that promote simple nitrile, but not epithionitrile or thiocyanate formation.
XLOC_023608	BnaA08g16370D	2.94502	1.40965	0.43978	1.88581	1.12845	0.235469	AT4G39660.1	ALANINE:GLYOXYLATE AMINOTRANSFERASE 2 (AGT2)	ALANINE:GLYOXYLATE AMINOTRANSFERASE 2 (AGT2)	alanine:glyoxylate aminotransferase 3	alanine:glyoxylate aminotransferase 2 homolog (AGT2). The mRNA is cell-to-cell mobile.
XLOC_041640	BnaA03g18190D	2.93454	1.81721	2.29178	1.27352	1.35822	0.421959	AT3G54620.1	BASIC LEUCINE ZIPPER 25 (BZIP25)	BASIC LEUCINE ZIPPER 25 (BZIP25);BASIC LEUCINE ZIPPER O2 HOMOLOG 4 (BZO2H4);ARABIDOPSIS THALIANA BASIC LEUCINE ZIPPER 25 (AtbZIP25)	bZIP transcription factor family protein	bZIP transcription factor-like protein mRNA
XLOC_068468	BnaC08g19360D	2.93139	1.78445	1.90704	2.11395	1.44091	2.08279	AT1G20620.1	CATALASE 3 (CAT3)	CATALASE 3 (CAT3);SENESCENCE 2 (SEN2); (ATCAT3)	catalase 3	Catalase, catalyzes the breakdown of hydrogen peroxide (H2O2) into water and oxygen. The mRNA is cell-to-cell mobile.
XLOC_008469	BnaA01g01790D	2.9265	1.11155	0.68875	2.33891	0.605731	0.739831	AT4G35760.1	LUMEN THIOL OXIDOREDUCTASE 1 (LTO1)	LUMEN THIOL OXIDOREDUCTASE 1 (LTO1)	NAD(P)H dehydrogenase (quinone)s	Encodes a bimodular enzyme comprising an integral domain homologous to the catalytic subunit of mammalian vitamin K epoxide reductase (VKORC1, EC 1.1.4.1) that is fused to a soluble thioredoxin-like moiety. Using yeast microsomes as a recombinant system, it was shown that the VKORC1 domain of At4g35760 functions as a stringent naphthoquinone reductase, and that its reduced Trx-like partner can se…
XLOC_050388	BnaA09g28890D	2.92569	4.14532	3.73984	5.17853	2.06987	2.8165	AT1G26390.1	(ATBBE4)	(ATBBE4)	FAD-binding Berberine family protein	FAD-binding Berberine family protein;(source:Araport11)
XLOC_064091	BnaA06g13740D	2.92542	1.95761	0.803958	1.84252	0.401464	-0.431631	AT1G19530.1			unknown protein; FUNCTIONS IN: molecular_function unknown; INVOLVED IN: N-terminal protein myristoylation, anaerobic respiration; LOCATED IN: cellular_component unknown; EXPRESSED IN: leaf apex, inflorescence meristem, hypocotyl, root, flower; EXPRESSED DURING: petal differentiation and expansion stage; Has 47 Blast hits to 47 proteins in 13 species: Archae - 0; Bacteria - 0; Metazoa - 0; Fungi -…	DNA polymerase epsilon catalytic subunit A;(source:Araport11)
XLOC_007064	BnaA03g29710D	2.91857	0.871135	-0.067158	1.00578	0.378619	-0.309471	AT3G06860.1	MULTIFUNCTIONAL PROTEIN 2 (MFP2)	MULTIFUNCTIONAL PROTEIN 2 (ATMFP2);MULTIFUNCTIONAL PROTEIN 2 (MFP2)	multifunctional protein 2	Encodes a multifunctional protein. Involved in peroxisomal fatty acid beta oxidation. Loss-of-function mutant lacks hydroxyacyl-CoA dehydrogenase activity and have reduced levels of long-chain enoyl-CoA hydratase activity. The mutant has fewer but larger peroxisomes. The mRNA is cell-to-cell mobile.
XLOC_048478	BnaA10g07030D,BnaA10g07040D	2.89356	-1.9063	-2.15728	3.32664	-0.290735	-0.339733	AT5G53800.1			unknown protein; Has 30201 Blast hits to 17322 proteins in 780 species: Archae - 12; Bacteria - 1396; Metazoa - 17338; Fungi - 3422; Plants - 5037; Viruses - 0; Other Eukaryotes - 2996 (source: NCBI BLink).	nucleic acid-binding protein;(source:Araport11)
XLOC_013149	BnaA05g01130D	2.89084	3.23368	2.19553	2.28988	1.05146	-0.152973	AT2G46750.1	L -GULONO-1,4-LACTONE ( L -GULL) OXIDASE 2 (GULLO2)	L -GULONO-1,4-LACTONE ( L -GULL) OXIDASE 2 (GULLO2); (ATGULLO2)	D-arabinono-1,4-lactone oxidase family protein	Encodes a homolog of rat L-gulono-1,4-lactone (L-GulL) oxidase that is involved in the biosynthesis of L-ascorbic acid.
XLOC_040174	BnaA09g49790D,BnaA09g49800D	2.8886	2.10612	-1.29782	1.35452	2.48053	1.40369	AT1G06700.2			Protein kinase superfamily protein
XLOC_068751	BnaA02g30740D	2.8866	2.18424	0.870907	0.98803	-0.253869	-1.64474	AT5G49360.1	BETA-XYLOSIDASE 1 (BXL1)	BETA-XYLOSIDASE 1 (BXL1);BETA-XYLOSIDASE 1 (ATBXL1)	Glycosyl hydrolase family protein	Encodes a bifunctional {beta}-D-xylosidase/{alpha}-L-arabinofuranosidase required for pectic arabinan modification. Located in the extracellular matrix. Gene is expressed specifically in tissues undergoing secondary wall thickening. This is a member of glycosyl hydrolase family 3 and has six other closely related members.
XLOC_050048	BnaA04g11840D	2.88307	2.21248	-0.901959	3.87125	0.748788	0	AT4G39600.1			Galactose oxidase/kelch repeat superfamily protein	Galactose oxidase/kelch repeat superfamily protein;(source:Araport11)
XLOC_045433	BnaA09g40310D	2.87739	6.63623	0	-1.17695	0	0	AT3G62950.1	(GRXC11)	(GRXC11); (ROXY4)	Thioredoxin superfamily protein	Encodes a member of the CC-type glutaredoxin (ROXY) family that has been shown to interact with the transcription factor TGA2 and suppress ORA59 promoter activity.
XLOC_014543	BnaC09g08540D	2.8732	1.3057	6.13504	1.933	0.935244	-3.87296	AT2G13360.2			alanine:glyoxylate aminotransferase
XLOC_044243	BnaC05g04860D	2.86046	0.977812	0.622961	2.33867	0.985306	-0.0473298	AT1G07040.1			unknown protein; INVOLVED IN: biological_process unknown; LOCATED IN: chloroplast; EXPRESSED IN: 24 plant structures; EXPRESSED DURING: 14 growth stages; BEST Arabidopsis thaliana protein match is: unknown protein (TAIR:AT1G27030.1); Has 540 Blast hits to 538 proteins in 187 species: Archae - 0; Bacteria - 333; Metazoa - 0; Fungi - 0; Plants - 67; Viruses - 0; Other Eukaryotes - 140 (source: NCBI…	plant/protein;(source:Araport11)
XLOC_092910	BnaC08g46760D	2.8578	0.881242	0.929106	2.65314	1.74627	-0.546194	AT1G43670.1	FRUCTOSE-1,6-BISPHOSPHATASE (FBP)	(CYFBP);FRUCTOSE INSENSITIVE 1 (FINS1);ARABIDOPSIS THALIANA CYTOSOLIC FRUCTOSE-1,6-BISPHOSPHATASE (AtcFBP);FRUCTOSE-1,6-BISPHOSPHATASE (FBP)	Inositol monophosphatase family protein	Encodes a fructose-1,6-bisphosphatase. This enzyme, in addition to catalyzing the formation of fructose-6-phosphate for sucrose biosynthesis, appears to play a role in fructose-mediated signaling that is independent of its enzymatic activity. atcfbp-1/fins1 mutants have reduced photosynthetic rates, elevated levels of starch and reduced levels of sucrose during the day. Although the protein is ex…
XLOC_038220	BnaC02g28510D	2.84314	6.89222	-0.419116	1.50943	0.07254	-7.01262	AT4G12110.1	STEROL-4ALPHA-METHYL OXIDASE 1-1 (SMO1-1)	(ATSMO1-1);STEROL-4ALPHA-METHYL OXIDASE 1-1 (SMO1-1);ARABIDOPSIS THALIANA STEROL 4-ALPHA-METHYL OXIDASE 1 (ATSMO1)	sterol 4-alpha-methyl-oxidase 2-2	Encodes a member of the SMO1 family of sterol 4alpha-methyl oxidases. More specifically functions as a 4,4-dimethyl-9beta,19-cyclopropylsterol-4alpha- methyl oxidase.
XLOC_070497	BnaC01g21190D	2.84088	4.8591	4.91397	1.08085	1.71796	0.824294	AT4G17090.1	CHLOROPLAST BETA-AMYLASE (CT-BMY)	(ATBAM3);CHLOROPLAST BETA-AMYLASE (CT-BMY);BETA-AMYLASE 3 (BAM3);BETA-AMYLASE 8 (BMY8)	beta-amylase 2	Encodes a beta-amylase targeted to the chloroplast. Transgenic BMY8 RNAi lines fail to accumulate maltose during cold shock suggesting that maltose accumulation coincides with BMY8 expression. Apart from maltose, the sugar content of the RNAi lines were similar to wildtype (glucose and sucrose unaffected).BAM3 activity declines 2 and 4 days after start of cold stress despite an increase in transc…
XLOC_011590	BnaA03g03740D	2.83978	-3.19014	-2.7865	-4.53835	-7.92096	-3.84194	AT5G12020.1	17.6 KDA CLASS II HEAT SHOCK PROTEIN (HSP17.6II)	17.6 KDA CLASS II HEAT SHOCK PROTEIN (HSP17.6II)	HSP20-like chaperones superfamily protein	17.6 kDa class II heat shock protein;(source:Araport11)
XLOC_033258	BnaC04g33900D	2.83427	0.424893	0.388919	2.67721	3.80308	5.96963	AT4G39600.1			Galactose oxidase/kelch repeat superfamily protein	Galactose oxidase/kelch repeat superfamily protein;(source:Araport11)
XLOC_025414	BnaC03g31490D	2.83336	2.6408	4.41506	1.98122	-4.69745	-4.5618	AT4G01450.2	USUALLY MULTIPLE ACIDS MOVE IN AND OUT TRANSPORTERS 30 (UMAMIT30)	USUALLY MULTIPLE ACIDS MOVE IN AND OUT TRANSPORTERS 30 (UMAMIT30)	nodulin MtN21 /EamA-like transporter family protein	nodulin MtN21-like transporter family protein
XLOC_024153	BnaA03g24750D	2.82935	0.800746	-1.06637	1.03259	-0.403305	-0.659096	AT4G11360.1	RING-H2 FINGER A1B (RHA1B)	RING-H2 FINGER A1B (RHA1B)	RING/U-box superfamily protein	Encodes a putative RING-H2 finger protein RHA1b. The mRNA is cell-to-cell mobile.
XLOC_043587	BnaC07g34020D	2.81952	-0.348879	-0.137746	2.5446	-0.351455	-4.17049	AT4G17030.1	EXPANSIN-LIKE B1 (EXLB1)	(ATEXPR1); (AT-EXPR); (ATHEXP BETA 3.1);EXPANSIN-LIKE B1 (ATEXLB1);EXPANSIN-LIKE B1 (EXLB1); (EXPR)	expansin-like A3	Encodes EXLB1 (expansin-like B1), a member of the expansin family.
XLOC_092364	BnaA06g37960D	2.8051	4.01291	0.779988	1.9729	3.09612	1.15723	AT1G10070.2			branched-chain amino acid transaminase 2
XLOC_035984	BnaA03g40160D	2.80094	1.53287	3.20939	1.17441	0.228331	-0.391871	AT5G61380.1	TIMING OF CAB EXPRESSION 1 (TOC1)	TIMING OF CAB EXPRESSION 1 (AtTOC1);PSEUDO-RESPONSE REGULATOR 1 (PRR1);TIMING OF CAB EXPRESSION 1 (TOC1); (APRR1)	pseudo-response regulator 3	Pseudo response regulator involved in the generation of circadian rhythms. TOC1 appears to shorten the period of circumnutation speed. TOC1 contributes to the plant fitness (carbon fixation, biomass) by influencing the circadian clock period. PRR3 may increase the stability of TOC1 by preventing interactions between TOC1 and the F-box protein ZTL. Expression of TOC1 is correlated with rhythmic ch…
XLOC_052708	BnaA04g21600D	2.79732	-4.45992	-0.184713	2.57147	6.50138	6.87295	AT3G53930.1			Protein kinase superfamily protein
XLOC_103220	-	2.7956	5.10735	2.52821	2.81917	1.12225	0	---NA---			---NA---
XLOC_053765	BnaC04g11470D	2.79505	0.58164	0.373852	2.2982	0.489119	0.642707	AT2G33150.1	PEROXISOMAL 3-KETOACYL-COA THIOLASE 3 (PKT3)	3-KETOACYL-COA THIOLASE 2 (KAT2);POTASSIUM CHANNEL IN ARABIDOPSIS THALIANA 2 (KAT2);PEROXISOMAL 3-KETOACYL-COA THIOLASE 3 (PKT3);PEROXISOME DEFECTIVE 1 (PED1)	Thiolase family protein	Encodes an organellar (peroxisome, glyoxysome) 3-ketoacyl-CoA thiolase, involved in fatty acid b-oxidation during germination and subsequent seedling growth. Mutants have defects in glyoxysomal fatty acid beta-oxidation. EC2.3.1.16 thiolase.
XLOC_080400	BnaA02g04780D	2.79502	2.55626	0.759027	2.31778	2.92967	-0.969259	AT5G20250.4	DARK INDUCIBLE 10 (DIN10)	RAFFINOSE SYNTHASE 6 (RS6);DARK INDUCIBLE 10 (DIN10)	Raffinose synthase family protein	encodes a member of glycosyl hydrolase family 36. Expression is induced within 3 hours of dark treatment, in senescing leaves and treatment with exogenous photosynthesis inhibitor. Induction of gene expression was suppressed in excised leaves supplied with sugar. The authors suggest that the gene's expression pattern is responding to the level of sugar in the cell. The mRNA is cell-to-cell mobile.
XLOC_026125	BnaC07g39480D,BnaC07g39490D	2.79049	2.61059	1.95606	2.23328	8.70194	5.98051	AT4G25300.1			2-oxoglutarate (2OG) and Fe(II)-dependent oxygenase superfamily protein	2-oxoglutarate (2OG) and Fe(II)-dependent oxygenase superfamily protein;(source:Araport11)
XLOC_003114	BnaC03g05830D	2.78892	2.71395	1.27798	1.7319	0.284309	2.5081	AT5G13360.3			Auxin-responsive GH3 family protein	Auxin-responsive GH3 family protein;(source:Araport11)
XLOC_043795	BnaC09g42760D	2.78439	1.36951	1.48711	2.66325	1.68387	1.38037	AT5G14780.1	FORMATE DEHYDROGENASE (FDH)	FORMATE DEHYDROGENASE (FDH); (ATFDH1)	D-isomer specific 2-hydroxyacid dehydrogenase family protein	Encodes a NAD-dependent formate dehydrogenase.
XLOC_076175	BnaA09g18360D	2.77453	2.20067	1.236	1.65642	1.34963	4.28279	AT5G47560.1	TONOPLAST DICARBOXYLATE TRANSPORTER (TDT)	TONOPLAST DICARBOXYLATE TRANSPORTER (ATTDT);TONOPLAST DICARBOXYLATE TRANSPORTER (TDT); (ATSDAT)	tonoplast dicarboxylate transporter	Encodes a tonoplast malate/fumarate transporter.
XLOC_006348	BnaC08g23150D	2.76652	2.20902	1.08665	2.12808	2.53123	0.825538	AT3G51840.1	ACYL-COA OXIDASE 4 (ACX4)	ACYL-COA OXIDASE 4 (ACX4); (ATSCX); (ATG6)	acyl-CoA oxidase 2	Encodes a short-chain acyl-CoA oxidase, which catalyzes the first step of peroxisomal fatty acid beta-oxidation during early, post-germinative growth in oilseed species. Null mutants virtually lack short-chain acyl-CoA and are resistant to 2,4-dichlorophenoxybutyric acid, which is converted to the herbicide and auxin analogue 2,4-dichlorophenoxyacetic acid by beta-oxidation. Despite the almost co…
XLOC_044340	BnaC05g29280D	2.7654	0.137567	1.72804	1.03205	0.455153	-1.08188	AT3G23080.1			Polyketide cyclase/dehydrase and lipid transport superfamily protein	Polyketide cyclase/dehydrase and lipid transport superfamily protein;(source:Araport11)
XLOC_011240	BnaA03g02040D	2.76142	0.393164	0.176342	2.08484	1.14207	-0.134672	AT5G07440.2			glutamate dehydrogenase 2
XLOC_090447	BnaC07g17090D,BnaC07g17100D,BnaC07g17110D	2.74154	0.419506	2.53278	3.22879	0.917978	0.38108	AT5G44290.4			Protein kinase superfamily protein
XLOC_072407	BnaC08g45780D	2.73612	1.91339	-0.119152	2.0049	1.61397	0.179627	AT1G03090.2	(MCCA)	(MCCA)	acetyl Co-enzyme a carboxylase biotin carboxylase subunit	MCCA is the biotinylated subunit of the dimer MCCase, which is involved in leucine degradation. Both subunits are nuclear coded and the active enzyme is located in the mitochondrion.
XLOC_020545	BnaA07g35600D	2.71712	4.75685	2.26173	2.24147	2.94765	-0.284499	AT1G15690.1	(AVP1)	(AtVHP1;1); (AVP1);ARABIDOPSIS THALIANA V-PPASE 3 (ATAVP3); (AVP-3);FUGU 5 (FUGU5); (ATAVP1); (VHP1)	Inorganic H pyrophosphatase family protein	Encodes a H(+)-translocating (pyrophosphate-energized) inorganic pyrophosphatase (H(+)-PPase; EC 3.6.1.1) located in the vacuolar membrane. Expression is found in all tissues examined, including meristems and floral organ primordium. Expression is particularly enhanced in pollen, and is repressed by light. Over expression and loss of function phenotypes suggest AVP1 is involved in regulation of a…
XLOC_104500	-	2.71267	1.61157	3.82983	1.94449	1.57265	2.27766	---NA---			---NA---
XLOC_020075	BnaA09g21800D	2.70556	1.67566	0.810449	0.00560123	0.386536	0.236678	AT4G11360.1	RING-H2 FINGER A1B (RHA1B)	RING-H2 FINGER A1B (RHA1B)	RING/U-box superfamily protein	Encodes a putative RING-H2 finger protein RHA1b. The mRNA is cell-to-cell mobile.
XLOC_008293	BnaA01g00390D	2.70434	0.00674652	2.37271	1.441	0.611075	0.622614	AT4G37560.1			Acetamidase/Formamidase family protein	Acetamidase/Formamidase family protein;(source:Araport11)
XLOC_044609	BnaA05g17430D	2.70289	0.498919	0.550729	1.28426	1.0974	1.3798	AT3G22200.1			Pyridoxal phosphate (PLP)-dependent transferases superfamily protein
XLOC_028873	BnaC04g27780D	2.70251	2.72882	0.724155	1.54284	0.514472	-0.280363	AT3G52840.1	BETA-GALACTOSIDASE 2 (BGAL2)	BETA-GALACTOSIDASE 2 (BGAL2)	beta-galactosidase 12	beta-galactosidase 2;(source:Araport11)
XLOC_052171	BnaC04g02910D	2.70195	2.59694	0.527576	1.86264	1.34884	-1.16532	AT2G43400.1	ELECTRON-TRANSFER FLAVOPROTEIN:UBIQUINONE OXIDOREDUCTASE (ETFQO)	ELECTRON-TRANSFER FLAVOPROTEIN:UBIQUINONE OXIDOREDUCTASE (ETFQO)	electron-transfer flavoprotein:ubiquinone oxidoreductase	Encodes a unique electron-transfer flavoprotein:ubiquinone oxidoreductase that is localized to the mitochondrion. Mutants are more sensitive to sugar starvation when plants are kept in the dark for long periods.
XLOC_011098	BnaA09g32380D	2.69924	2.03415	0.47456	1.54265	0.884862	-0.370491	AT3G51840.1	ACYL-COA OXIDASE 4 (ACX4)	ACYL-COA OXIDASE 4 (ACX4); (ATSCX); (ATG6)	acyl-CoA oxidase 2	Encodes a short-chain acyl-CoA oxidase, which catalyzes the first step of peroxisomal fatty acid beta-oxidation during early, post-germinative growth in oilseed species. Null mutants virtually lack short-chain acyl-CoA and are resistant to 2,4-dichlorophenoxybutyric acid, which is converted to the herbicide and auxin analogue 2,4-dichlorophenoxyacetic acid by beta-oxidation. Despite the almost co…
XLOC_074668	BnaC05g11360D	2.6981	4.0624	0.0687829	2.38071	5.98548	-0.468712	AT1G15040.1	GLUTAMINE AMIDOTRANSFERASE 1_2.1 (GAT1_2.1)	GLUTAMINE AMIDOTRANSFERASE (GAT);GLUTAMINE AMIDOTRANSFERASE 1_2.1 (GAT1_2.1)	Class I glutamine amidotransferase-like superfamily protein	Encodes a nitrogen regulated putative glutamine amidotransferase that represses shoot branching.
XLOC_011359	BnaA03g04470D	2.69684	3.18977	7.23751	2.76799	2.90308	0.166764	AT5G13740.1	ZINC INDUCED FACILITATOR 1 (ZIF1)	ZINC INDUCED FACILITATOR 1 (ZIF1)	zinc induced facilitator-like 1	Encodes ZIF1 (ZINC-INDUCED FACILITATOR1), a member of the Major Facilitator Superfamily (MFS) of membrane proteins which are found in all organisms and transport a wide range of small, organic molecules. Involved in a mechanism of Zn sequestration, possibly by transport of a Zn ligand or Zn-ligand complex into vacuoles. The mRNA is cell-to-cell mobile.
XLOC_052984	BnaA09g06870D	2.69151	0.46431	-0.772737	1.36226	0.379873	-1.69694	AT5G64530.1	XYLEM NAC DOMAIN 1 (XND1)	ARABIDOPSIS NAC DOMAIN CONTAINING PROTEIN 104 (ANAC104);XYLEM NAC DOMAIN 1 (XND1)	NAC (No Apical Meristem) domain transcriptional regulator superfamily protein	xylem NAC domain 1;(source:Araport11)
XLOC_087201	-	2.69149	0.649981	0.911623	1.37549	-1.1272	-3.54581	---NA---			---NA---
XLOC_020615	BnaA07g34420D	2.68463	4.04172	0.683488	2.27787	3.03399	1.50033	AT1G78830.1			D-mannose binding lectin protein with Apple-like carbohydrate-binding domain	Curculin-like (mannose-binding) lectin family protein;(source:Araport11)
XLOC_100372	BnaCnng57580D	2.68288	0.708879	-0.965311	1.27738	-0.221599	-0.583304	AT5G27350.1	(SFP1)	(SFP1)	Major facilitator superfamily protein	Encodes a sugar-porter family protein that is induced during leaf senescence. The increase in its gene expression during leaf senescence is paralleled by an accumulation of monosaccharides. The mRNA is cell-to-cell mobile.
XLOC_031214	BnaA05g23530D	2.67762	-0.0461897	1.86315	3.5287	-0.000920168	1.67083	AT3G16150.1	ASPARAGINASE B1 (ASPGB1)	ASPARAGINASE B1 (ASPGB1)	N-terminal nucleophile aminohydrolases (Ntn hydrolases) superfamily protein	Encodes an asparaginase that catalyzes the degradation of L-asparagine to L-aspartic acid and ammonia. The mRNA is cell-to-cell mobile.
XLOC_000802	BnaA07g20510D	2.6746	2.34359	0.685316	2.88746	1.92096	6.92587	AT1G79040.1	PHOTOSYSTEM II SUBUNIT R (PSBR)	PHOTOSYSTEM II SUBUNIT R (PSBR)	photosystem II subunit R	Encodes for the 10 kDa PsbR subunit of photosystem II (PSII). This subunit appears to be involved in the stable assembly of PSII, particularly that of the oxygen-evolving complex subunit PsbP. Mutants defective in this gene have reduced amounts of subunits PsbP and PsbQ in PSII. In turn, assembly of PsbR is dependent on the presence of PsbJ.
XLOC_076690	BnaC04g00690D	2.66769	2.63223	1.17608	2.52734	0.365031	-0.448164	AT2G46760.1	L -GULONO-1,4-LACTONE ( L -GULL) OXIDASE 6 (GULLO6)	(ATGULLO6);L -GULONO-1,4-LACTONE ( L -GULL) OXIDASE 6 (GULLO6)	D-arabinono-1,4-lactone oxidase family protein	D-arabinono-1,4-lactone oxidase family protein;(source:Araport11)
XLOC_059153	BnaA05g30800D	2.66688	1.75151	1.43534	1.82284	1.02739	0.962882	AT3G06580.1	(GALK)	(GALK);GALACTOSE KINASE 1 (GAL1)	Mevalonate/galactokinase family protein	Encodes a protein with galactose kinase activity. The gene was shown to complement the yeast Agal1 mutant defective in the galactokinase gene GAL1.
XLOC_063431	BnaA02g09460D	2.66231	1.75663	-0.152204	2.11496	0.994297	0.1003	AT5G54770.1	(THI1)	THIAMINE4 (THI4); (THI1);THIAZOLE REQUIRING (TZ)	thiazole biosynthetic enzyme, chloroplast (ARA6) (THI1) (THI4)	Encodes a thiamine biosynthetic gene that has a dual function in thiamine biosynthesis and mitochondrial DNA damage tolerance. It appears to be involved in producing the thiazole portion of thiamine (vitamin B1). A crystal structure of the protein reveals that it forms a 2-ring homo-octamer. The mRNA is cell-to-cell mobile.
XLOC_073874	BnaA03g13070D	2.66024	0.977374	1.15976	2.33751	0.960377	1.29217	AT5G51570.1			SPFH/Band 7/PHB domain-containing membrane-associated protein family	SPFH/Band 7/PHB domain-containing membrane-associated protein family;(source:Araport11)
XLOC_083955	BnaC05g13310D	2.65676	-1.98176	-0.370895	1.82839	-3.20259	0.231091	AT1G17147.1			VQ motif-containing protein	VQ motif-containing protein;(source:Araport11)
XLOC_096234	BnaC03g73050D	2.65178	1.02895	2.664	1.81957	0.287507	-1.52799	AT4G11840.1	PHOSPHOLIPASE D GAMMA 3 (PLDGAMMA3)	PHOSPHOLIPASE D GAMMA 3 (PLDGAMMA3)	phospholipase D delta	member of C2-PLD subfamily
XLOC_060564	BnaC06g05910D,BnaC06g05930D	2.6512	0.806251	1.09235	2.61792	-0.313457	-0.504511	AT1G52890.1	NAC DOMAIN CONTAINING PROTEIN 19 (NAC019)	NAC DOMAIN CONTAINING PROTEIN 19 (NAC019);NAC DOMAIN CONTAINING PROTEIN 19 (ANAC019); (ANAC19)	NAC (No Apical Meristem) domain transcriptional regulator superfamily protein	encodes a NAC transcription factor whose expression is induced by drought, high salt, and abscisic acid. This gene binds to ERD1 promoter in vitro.
XLOC_026006	BnaA10g15160D	2.64308	0.991102	1.43394	1.87067	1.6549	0.628078	AT5G20250.4	DARK INDUCIBLE 10 (DIN10)	RAFFINOSE SYNTHASE 6 (RS6);DARK INDUCIBLE 10 (DIN10)	Raffinose synthase family protein	encodes a member of glycosyl hydrolase family 36. Expression is induced within 3 hours of dark treatment, in senescing leaves and treatment with exogenous photosynthesis inhibitor. Induction of gene expression was suppressed in excised leaves supplied with sugar. The authors suggest that the gene's expression pattern is responding to the level of sugar in the cell. The mRNA is cell-to-cell mobile.
XLOC_078145	BnaA01g18000D	2.64234	2.00211	8.66143	3.87778	8.43879	0	AT4G17030.1	EXPANSIN-LIKE B1 (EXLB1)	(ATEXPR1); (AT-EXPR); (ATHEXP BETA 3.1);EXPANSIN-LIKE B1 (ATEXLB1);EXPANSIN-LIKE B1 (EXLB1); (EXPR)	expansin-like A3	Encodes EXLB1 (expansin-like B1), a member of the expansin family.
XLOC_096517	BnaA03g57000D	2.64137	0.972399	1.65225	1.34776	-0.572725	1.12947	AT5G50240.3			protein-l-isoaspartate methyltransferase 2
XLOC_005069	BnaC07g44430D	2.63865	1.84418	2.05364	2.17017	0.645371	-1.62846	AT5G26130.1	(ATCAPE8)	(ATCAPE8)	CAP (Cysteine-rich secretory proteins, Antigen 5, and Pathogenesis-related 1 protein) superfamily protein	CAP (Cysteine-rich secretory proteins, Antigen 5, and Pathogenesis-related 1 protein) superfamily protein;(source:Araport11)
XLOC_096053	BnaAnng19090D	2.63813	0.414124	0.796181	2.2186	1.1711	1.76767	AT1G44446.1	CHLORINA 1 (CH1)	CHLOROPHYLL A OXYGENASE (CAO);ARABIDOPSIS THALIANA CHLOROPHYLL A OXYGENASE (ATCAO);CHLORINA 1 (CH1)	Pheophorbide a oxygenase family protein with Rieske	Encodes chlorophyllide <i>a</i> oxygenase which converts chlorophyllide <i>a</i> to chlorophyllide <i>b</i> by catalyzing two successive hydroxylations at the 7-methyl group of chlorophyllide <i>a</i> . Mutants are deficient in pigments that associate with thylakoid membrane proteins, lacking chlorophyll <i>b</i> and light-harvesting proteins of photosystem II. The protein was shown through cross…
XLOC_001988	BnaC01g01590D	2.63012	1.55726	1.71075	1.84781	1.38385	2.1951	AT4G37310.1	CYTOCHROME P450, FAMILY 81, SUBFAMILY H, POLYPEPTIDE 1 (CYP81H1)	CYTOCHROME P450, FAMILY 81, SUBFAMILY H, POLYPEPTIDE 1 (CYP81H1)	Cytochrome P450 superfamily protein	member of CYP81H
XLOC_031155	BnaA05g24540D	2.62657	0.595155	0.419544	2.25121	-0.0110838	0.00195821	AT3G14990.1	DJ-1 HOMOLOG A (DJ1A)	(DJ-1A);DJ-1 HOMOLOG A (DJ1A);DJ-1 HOMOLOG A (AtDJ1A)	Class I glutamine amidotransferase-like superfamily protein	Encodes a homolog of animal DJ-1 superfamily protein. In the A. thaliana genome, three genes encoding close homologs of human DJ-1 were identified AT3G14990 (DJ1A), AT1G53280 (DJ1B) and AT4G34020 (DJ1C). Among the three homologs, DJ1C is essential for chloroplast development and viability. It exhibits glyoxalase activity towards glyoxal and methylglyoxal. The mRNA is cell-to-cell mobile.
XLOC_026256	BnaC07g38770D	2.62588	7.69138	0	2.02576	6.9785	-5.35253	AT4G24180.1	THAUMATIN-LIKE PROTEIN 1 (TLP1)	THAUMATIN-LIKE PROTEIN 1 (TLP1); (ATTLP1)	Pathogenesis-related thaumatin superfamily protein	Root-specific expression activated in response to rhizobacteria and ACC. Role in induced systemic resistance.
XLOC_036278	BnaA08g00430D	2.62374	0.951183	-0.31255	1.91331	1.16157	0.626154	AT1G55510.1	BRANCHED-CHAIN ALPHA-KETO ACID DECARBOXYLASE E1 BETA SUBUNIT (BCDH BETA1)	BRANCHED-CHAIN ALPHA-KETO ACID DECARBOXYLASE E1 BETA SUBUNIT (BCDH BETA1)	Transketolase family protein	branched-chain alpha-keto acid decarboxylase E1 beta
XLOC_099969	BnaA09g52260D	2.61671	1.42842	-0.705658	1.52807	0.768385	-2.11354	AT3G30390.2			Transmembrane amino acid transporter family protein
XLOC_029667	BnaA07g26400D	2.61648	1.18399	0.376213	2.49983	1.09127	0.400148	AT1G67480.2			Galactose oxidase/kelch repeat superfamily protein
XLOC_090437	BnaC02g48600D	2.6129	1.60859	-0.962871	1.96564	0.749857	0.0783309	AT5G11440.1	CTC-INTERACTING DOMAIN 5 (CID5)	CTC-INTERACTING DOMAIN 5 (CID5);INCREASED POLYPLOIDY LEVEL IN DARKNESS 1 (IPD1)	CTC-interacting domain 5	Interacts with PAB (poly A binding protein) in yeast two hybrid experiments. Contains PAM2 motif, a PABC interacting domain.
XLOC_016997	BnaC08g16850D	2.60919	-1.49298	-0.963144	-1.77111	0.455998	-4.41841	AT1G16030.1	HEAT SHOCK PROTEIN 70B (Hsp70b)	HEAT SHOCK PROTEIN 70B (Hsp70b)	Heat shock protein 70 (Hsp 70) family protein	heat shock protein 70B;(source:Araport11)
XLOC_021714	-	2.60551	3.16776	3.58441	2.25087	2.98444	2.08205	---NA---			---NA---
XLOC_013042	BnaA05g03290D	2.59315	0.740234	-0.0990932	1.98861	1.52562	-0.905714	AT2G43400.1	ELECTRON-TRANSFER FLAVOPROTEIN:UBIQUINONE OXIDOREDUCTASE (ETFQO)	ELECTRON-TRANSFER FLAVOPROTEIN:UBIQUINONE OXIDOREDUCTASE (ETFQO)	electron-transfer flavoprotein:ubiquinone oxidoreductase	Encodes a unique electron-transfer flavoprotein:ubiquinone oxidoreductase that is localized to the mitochondrion. Mutants are more sensitive to sugar starvation when plants are kept in the dark for long periods.
XLOC_011709	BnaA03g05980D	2.5909	2.81674	2.80452	1.44377	1.39286	0.682283	AT5G16370.1	ACYL ACTIVATING ENZYME 5 (AAE5)	ACYL ACTIVATING ENZYME 5 (AAE5)	AMP-dependent synthetase and ligase family protein	acyl activating enzyme 5;(source:Araport11)
XLOC_055736	BnaA09g30390D	2.57181	0.375324	0.916488	1.55181	0.278435	0.395233	AT1G22770.1	GIGANTEA (GI)	GIGANTEA (GI); (FB)	gigantea protein (GI)	Together with CONSTANTS (CO) and FLOWERING LOCUS T (FT), GIGANTEA promotes flowering under long days in a circadian clock-controlled flowering pathway. GI acts earlier than CO and FT in the pathway by increasing CO and FT mRNA abundance. Located in the nucleus. Regulates several developmental processes, including photoperiod-mediated flowering, phytochrome B signaling, circadian clock, carbohydra…
XLOC_058816	BnaA07g02870D	2.56976	0.814942	-0.847075	0.854646	-1.39651	-1.27542	AT2G17705.1			unknown protein; FUNCTIONS IN: molecular_function unknown; INVOLVED IN: biological_process unknown; LOCATED IN: plasma membrane; EXPRESSED IN: cultured cell; BEST Arabidopsis thaliana protein match is: unknown protein (TAIR:AT4G08330.1); Has 135 Blast hits to 135 proteins in 32 species: Archae - 5; Bacteria - 29; Metazoa - 0; Fungi - 0; Plants - 91; Viruses - 0; Other Eukaryotes - 10 (source: NCB…	methionine-S-oxide reductase;(source:Araport11)
XLOC_035161	BnaA07g11360D,BnaA07g11370D	2.56694	2.3112	2.07081	1.89643	1.75805	2.51052	AT1G20620.1	CATALASE 3 (CAT3)	CATALASE 3 (CAT3);SENESCENCE 2 (SEN2); (ATCAT3)	catalase 3	Catalase, catalyzes the breakdown of hydrogen peroxide (H2O2) into water and oxygen. The mRNA is cell-to-cell mobile.
XLOC_002613	BnaA10g19070D	2.56179	0.261251	-1.20244	2.16096	0.483217	0.437979	AT5G14780.1	FORMATE DEHYDROGENASE (FDH)	FORMATE DEHYDROGENASE (FDH); (ATFDH1)	D-isomer specific 2-hydroxyacid dehydrogenase family protein	Encodes a NAD-dependent formate dehydrogenase.
XLOC_037065	BnaC09g10760D	2.56142	0.979386	-1.01948	1.55264	-1.82309	-0.481313	AT1G63350.1			Disease resistance protein (CC-NBS-LRR class) family	Disease resistance protein (CC-NBS-LRR class) family;(source:Araport11)
XLOC_029334	BnaC05g35740D	2.55157	1.61635	0.937011	1.26069	0.957161	0.386449	AT3G17770.1			Dihydroxyacetone kinase	Dihydroxyacetone kinase;(source:Araport11)
XLOC_096548	BnaA10g30200D	2.55121	0.32789	1.05775	0.443037	-0.0800335	-2.16697	AT5G07580.1	(ERF106)	(ERF106);DECREASE WAX BIOSYNTHESIS2 (DEWAX2)	Integrase-type DNA-binding superfamily protein	encodes a member of the ERF (ethylene response factor) subfamily B-3 of ERF/AP2 transcription factor family. The protein contains one AP2 domain. There are 18 members in this subfamily including ATERF-1, ATERF-2, AND ATERF-5.
XLOC_092877	BnaCnng33700D	2.53858	0.588795	0.787207	1.52501	1.49205	0.674109	AT3G22190.2			IQ-domain 2
XLOC_076159	BnaA09g18440D	2.53838	1.15486	-1.13401	2.20758	-0.028786	-0.999501	AT5G47720.4			Thiolase family protein
XLOC_063454	BnaA02g09960D	2.53712	2.57885	1.11347	2.0008	1.2352	0.973022	AT5G53970.1	TYROSINE AMINOTRANSFERASE 7 (TAT7)	(TAT1);TYROSINE AMINOTRANSFERASE 7 (TAT7);TYR AMINOTRANSFERASE 1 (ATTAT1)	Tyrosine transaminase family protein	Encodes a cytosolic tyrosine aminotransferase which is strongly induced upon aging and coronatine treatment. AtTAT1 prefers Tyr as an amino donor but can also use Phe, Trp, His, Met, and Leu. The mRNA is cell-to-cell mobile.
XLOC_041971	BnaC03g34950D	2.5351	0.215643	0.514775	1.1815	0.3114	-0.877292	AT3G06860.1	MULTIFUNCTIONAL PROTEIN 2 (MFP2)	MULTIFUNCTIONAL PROTEIN 2 (ATMFP2);MULTIFUNCTIONAL PROTEIN 2 (MFP2)	multifunctional protein 2	Encodes a multifunctional protein. Involved in peroxisomal fatty acid beta oxidation. Loss-of-function mutant lacks hydroxyacyl-CoA dehydrogenase activity and have reduced levels of long-chain enoyl-CoA hydratase activity. The mutant has fewer but larger peroxisomes. The mRNA is cell-to-cell mobile.
XLOC_090709	BnaAnng13780D,BnaAnng13790D	2.53414	-0.240203	-1.47463	-1.09656	1.40159	-1.3266	---NA---			---NA---
XLOC_040803	BnaA04g23730D	2.53294	1.06519	1.76348	1.86963	2.77052	0.68804	AT2G41190.1			Transmembrane amino acid transporter family protein	Transmembrane amino acid transporter family protein;(source:Araport11)
XLOC_089041	BnaA04g16490D	2.53265	1.5337	2.11868	2.61656	1.89993	0.0546953	AT2G28570.1			unknown protein; Has 13 Blast hits to 13 proteins in 6 species: Archae - 0; Bacteria - 0; Metazoa - 0; Fungi - 0; Plants - 13; Viruses - 0; Other Eukaryotes - 0 (source: NCBI BLink).	hypothetical protein;(source:Araport11)
XLOC_064139	BnaA06g14930D	2.52921	0.676327	0.189975	2.99993	-0.459393	1.70575	AT1G21100.1	INDOLE GLUCOSINOLATE O-METHYLTRANSFERASE 1 (IGMT1)	INDOLE GLUCOSINOLATE O-METHYLTRANSFERASE 1 (IGMT1)	O-methyltransferase family protein	O-methyltransferase family protein;(source:Araport11)
XLOC_030326	BnaA08g21730D	2.52473	1.95163	2.03834	1.93495	1.48363	1.88982	AT1G20620.1	CATALASE 3 (CAT3)	CATALASE 3 (CAT3);SENESCENCE 2 (SEN2); (ATCAT3)	catalase 3	Catalase, catalyzes the breakdown of hydrogen peroxide (H2O2) into water and oxygen. The mRNA is cell-to-cell mobile.
XLOC_009382	BnaA08g10180D	2.52446	1.68591	0.650608	1.66103	1.2549	0.376874	AT4G05530.1	INDOLE-3-BUTYRIC ACID RESPONSE 1 (IBR1)	SHORT-CHAIN DEHYDROGENASE/REDUCTASE A (SDRA);INDOLE-3-BUTYRIC ACID RESPONSE 1 (IBR1);INCREASED BOTRYTIS RESISTANCE 1 (IBR1)	NAD(P)-binding Rossmann-fold superfamily protein	Encodes a peroxisomal member of the short-chain dehydrogenase/reductase (SDR) family of enzymes. Loss of IBR1 function causes increased resistance to indole-3-butyric acid without affecting plant responses to IAA, NAA, and 2,4-D. This enzyme may be responsible for catalyzing a dehydrogenation step in the beta-oxidation-like conversion of IBA to IAA. The mRNA is cell-to-cell mobile.
XLOC_038608	BnaC05g18410D	2.521	-1.06546	-1.69492	2.58821	1.27003	0.0157158	AT1G23010.1	LOW PHOSPHATE ROOT1 (LPR1)	LOW PHOSPHATE ROOT1 (LPR1)	Cupredoxin superfamily protein	Encodes a protein with multicopper oxidase activity. Located in ER. Function together with LPR2 (AT1G71040) and a P5-type ATPase (At5g23630/PDR2) in a common pathway that adjusts root meristem activity to Pi (inorganic phosphate) availability.
XLOC_084378	BnaA03g36320D	2.51752	1.7235	-1.96133	0.551587	-0.184863	-1.8149	AT4G15560.1	CLOROPLASTOS ALTERADOS 1 (CLA1)	1-DEOXY-D-XYLULOSE 5-PHOSPHATE SYNTHASE (DXS); (CLA);1-DEOXY-D-XYLULOSE 5-PHOSPHATE SYNTHASE 2 (DXPS2); (AtCLA1);1-DEOXY-D-XYLULOSE 5-PHOSPHATE (DXP) SYNTHASE 1 (DXS1);CLOROPLASTOS ALTERADOS 1 (CLA1); (DEF)	1-deoxy-D-xylulose 5-phosphate synthase 1	Encodes a protein with 1-deoxyxylulose 5-phosphate synthase activity involved in the MEP pathway. It is essential for chloroplast development in Arabidopsis
XLOC_041322	BnaA07g24270D	2.51467	2.46094	0.135834	2.23556	1.73106	0.00113593	AT1G69490.1	NAC-LIKE, ACTIVATED BY AP3/PI (NAP)	ARABIDOPSIS NAC DOMAIN CONTAINING PROTEIN 29 (ANAC029);NAC-LIKE, ACTIVATED BY AP3/PI (NAP);NAC-LIKE, ACTIVATED BY AP3/PI (ATNAP)	NAC (No Apical Meristem) domain transcriptional regulator superfamily protein	Encodes a member of the NAC transcription factor gene family. It is expressed in floral primordia and upregulated by AP3 and PI. Its expression is associated with leaf senescence. The mRNA is cell-to-cell mobile.
XLOC_074620	BnaCnng09450D	2.51397	0.955861	-0.903495	2.13219	0.0605652	-6.64849	AT3G48360.1	BTB AND TAZ DOMAIN PROTEIN 2 (bt2)	(ATBT2);BTB AND TAZ DOMAIN PROTEIN 2 (bt2)	BTB and TAZ domain protein 4	Encodes a protein (BT2) that is an essential component of the TAC1-mediated telomerase activation pathway. Acts redundantly with BT3 and BT1 during female gametophyte development and with BT3 during male gametophyte development. BT2 also mediates multiple responses to nutrients, stresses, and hormones.
XLOC_001393	BnaC01g05550D,BnaC01g05560D	2.49682	0.0609824	0.326038	0.161603	0.0916949	-0.383105	AT4G32850.1			nuclear poly(a) polymerase
XLOC_074528	BnaA01g24820D	2.49607	0.612581	0.385321	1.54449	0.291908	-0.952889	AT3G22200.1			Pyridoxal phosphate (PLP)-dependent transferases superfamily protein
XLOC_024944	BnaC04g06550D	2.49178	-0.345062	-1.17126	1.44642	1.5459	-7.73807	AT2G38790.1			unknown protein; Has 21 Blast hits to 21 proteins in 5 species: Archae - 0; Bacteria - 0; Metazoa - 0; Fungi - 0; Plants - 19; Viruses - 0; Other Eukaryotes - 2 (source: NCBI BLink).	hypothetical protein;(source:Araport11)
XLOC_066439	snoR14	2.4897	-1.62513	0.942037	0.605594	-0.447035	0.614068	---NA---			---NA---
XLOC_022671	-	2.48896	1.62951	-0.596881	0.988044	-0.685853	-1.49697	AT4G27310.1	B-BOX DOMAIN PROTEIN 28 (BBX28)	B-BOX DOMAIN PROTEIN 28 (BBX28)	B-box type zinc finger family protein	Encodes a B-box domain protein that negatively regulates photomorphogenic development by interfering with the binding of the transcription factor HY5 to target gene promoters. Degradation of BBX28 in darkness is dependent on COP1 and occurs via the 26S proteasome pathway. BBX28 acts as a key factor in the COP1-HY5 regulatory hub by maintaining proper HY5 activity to ensure normal photomorphogenic…
XLOC_092881	BnaCnng33690D	2.48012	1.47028	0.426249	2.4875	0.773191	0.56649	AT3G22200.1			Pyridoxal phosphate (PLP)-dependent transferases superfamily protein
XLOC_023060	BnaC03g45960D	2.47943	1.08404	1.08833	1.81944	2.81951	-0.280627	AT2G15890.1	MATERNAL EFFECT EMBRYO ARREST 14 (MEE14)	CCG-BINDING PROTEIN 1 (CBP1);MATERNAL EFFECT EMBRYO ARREST 14 (MEE14)	maternal effect embryo arrest 14	Encodes CBP1, a regulator of transcription initiation in central cell-mediated pollen tube guidance.
XLOC_084590	BnaA06g09010D	2.47626	0.391941	-0.1439	-1.4456	0.0400483	-1.10771	AT1G14200.1			RING/U-box superfamily protein	RING/U-box superfamily protein;(source:Araport11)
XLOC_021552	BnaC06g37440D	2.46578	2.48421	4.72719	4.02135	1.541	1.76856	AT1G76590.1			PLATZ transcription factor family protein	PLATZ transcription factor family protein;(source:Araport11)
XLOC_086607	BnaA06g03040D	2.46194	1.56624	1.86482	2.094	1.44392	0.557696	AT1G49720.2	ABSCISIC ACID RESPONSIVE ELEMENT-BINDING FACTOR 1 (ABF1)	(ATABF1);ABSCISIC ACID RESPONSIVE ELEMENT-BINDING FACTOR 1 (ABF1)	Basic-leucine zipper (bZIP) transcription factor family protein	Identified as a protein that binds to abscisic acid response elements. May mediate transcriptional regulation of ABA responses.
XLOC_038632	BnaC05g18020D	2.46173	0.254533	0.866594	1.50081	0.0316265	0.605124	AT1G22770.1	GIGANTEA (GI)	GIGANTEA (GI); (FB)	gigantea protein (GI)	Together with CONSTANTS (CO) and FLOWERING LOCUS T (FT), GIGANTEA promotes flowering under long days in a circadian clock-controlled flowering pathway. GI acts earlier than CO and FT in the pathway by increasing CO and FT mRNA abundance. Located in the nucleus. Regulates several developmental processes, including photoperiod-mediated flowering, phytochrome B signaling, circadian clock, carbohydra…
XLOC_043106	BnaA02g05370D	2.45649	1.13351	0	1.85934	5.54907	0	---NA---			---NA---
XLOC_030936	BnaA02g21480D	2.44074	-1.10817	-0.11355	0.731012	0.551832	-0.243799	AT4G12110.1	STEROL-4ALPHA-METHYL OXIDASE 1-1 (SMO1-1)	(ATSMO1-1);STEROL-4ALPHA-METHYL OXIDASE 1-1 (SMO1-1);ARABIDOPSIS THALIANA STEROL 4-ALPHA-METHYL OXIDASE 1 (ATSMO1)	sterol 4-alpha-methyl-oxidase 2-2	Encodes a member of the SMO1 family of sterol 4alpha-methyl oxidases. More specifically functions as a 4,4-dimethyl-9beta,19-cyclopropylsterol-4alpha- methyl oxidase.
XLOC_072139	BnaA09g08370D	2.43023	0.726515	0.499886	1.38548	0.707699	0.0677428	AT2G14170.1	ALDEHYDE DEHYDROGENASE 6B2 (ALDH6B2)	ALDEHYDE DEHYDROGENASE 6B2 (ALDH6B2)	aldehyde dehydrogenase 11A3	Arabidopsis thaliana methylmalonate-semialdehyde dehydrogenase
XLOC_037248	BnaC01g17090D	2.42984	2.50384	1.38301	0.969422	0.294628	-1.17368	AT4G25170.1			Uncharacterised conserved protein (UCP012943)
XLOC_093820	BnaC05g49280D	2.42946	2.26425	0.556701	1.8519	2.82414	0.852715	AT1G12780.1	UDP-D-GLUCOSE/UDP-D-GALACTOSE 4-EPIMERASE 1 (UGE1)	UDP-D-GLUCOSE/UDP-D-GALACTOSE 4-EPIMERASE 1 (UGE1);A. THALIANA UDP-GLC 4-EPIMERASE 1 (ATUGE1)	NAD(P)-binding Rossmann-fold superfamily protein	Encodes a UDP-glucose epimerase that catalyzes the interconversion of the sugar nucleotides UDP-glucose UDP-galactose via a UDP-4-keto-hexose intermediate. Responsive to stress.
XLOC_050517	BnaA02g11690D	2.42569	-0.357826	0.260541	1.12383	0.786653	1.06302	AT5G50450.1			HCP-like superfamily protein with MYND-type zinc finger	HCP-like superfamily protein with MYND-type zinc finger;(source:Araport11)
XLOC_045031	BnaA03g46500D	2.42276	1.03159	0.585974	1.90656	-0.869988	0	AT4G24180.1	THAUMATIN-LIKE PROTEIN 1 (TLP1)	THAUMATIN-LIKE PROTEIN 1 (TLP1); (ATTLP1)	Pathogenesis-related thaumatin superfamily protein	Root-specific expression activated in response to rhizobacteria and ACC. Role in induced systemic resistance.
XLOC_056496	BnaA09g00870D	2.41945	1.44091	0.913928	3.13977	3.5619	9.41662	AT2G02930.1	GLUTATHIONE S-TRANSFERASE F3 (GSTF3)	GLUTATHIONE S-TRANSFERASE F3 (ATGSTF3);GLUTATHIONE S-TRANSFERASE 16 (GST16);GLUTATHIONE S-TRANSFERASE F3 (GSTF3)	glutathione S-transferase F4	Encodes glutathione transferase belonging to the phi class of GSTs. Naming convention according to Wagner et al. (2002).
XLOC_049070	SSU_rRNA_eukarya	2.41926	-0.510911	-0.626351	0.382149	-0.292982	0.132356	---NA---			---NA---
XLOC_086894	BnaCnng20510D	2.41675	0.146421	0.250651	-0.515687	0.423943	-0.917843	AT1G02560.1	NUCLEAR ENCODED CLP PROTEASE 5 (CLPP5)	NUCLEAR-ENCODED CLPP 1 (NCLPP1);NUCLEAR ENCODED CLP PROTEASE 5 (CLPP5);NUCLEAR CLPP 5 (NCLPP5)	ATP-dependent caseinolytic (Clp) protease/crotonase family protein	One of several nuclear-encoded ClpPs (caseinolytic protease). Contains a highly conserved catalytic triad of Ser-type proteases (Ser-His-Asp). The name reflects nomenclature described in Adam et. al (2001). The mRNA is cell-to-cell mobile.
XLOC_034876	BnaA04g06090D,BnaA04g06100D	2.4152	1.47618	0.728739	-2.07992	7.56604	-1.7069	AT4G14270.1			dehydration-induced protein (ERD15)	Protein containing PAM2 motif which mediates interaction with the PABC domain of polyadenyl binding proteins.
XLOC_017655	BnaC03g50570D	2.41208	-0.0718344	0.0346622	2.18809	0.395446	0.709511	AT5G63790.1	NAC DOMAIN CONTAINING PROTEIN 102 (NAC102)	NAC DOMAIN CONTAINING PROTEIN 102 (NAC102);NAC DOMAIN CONTAINING PROTEIN 102 (ANAC102)	NAC (No Apical Meristem) domain transcriptional regulator superfamily protein	Encodes a member of the NAC family of transcription factors. ANAC102 appears to have a role in mediating response to low oxygen stress (hypoxia) in germinating seedlings. Its expression can be induced by beta-cyclocitral, an oxidized by-product of beta-carotene generated in the chloroplasts, mediates a protective retrograde response that lowers the levels of toxic peroxides and carbonyls, limitin…
XLOC_055457	BnaA08g24600D	2.40878	2.24211	-0.329291	1.71065	0.588855	-0.305078	AT1G12780.1	UDP-D-GLUCOSE/UDP-D-GALACTOSE 4-EPIMERASE 1 (UGE1)	UDP-D-GLUCOSE/UDP-D-GALACTOSE 4-EPIMERASE 1 (UGE1);A. THALIANA UDP-GLC 4-EPIMERASE 1 (ATUGE1)	NAD(P)-binding Rossmann-fold superfamily protein	Encodes a UDP-glucose epimerase that catalyzes the interconversion of the sugar nucleotides UDP-glucose UDP-galactose via a UDP-4-keto-hexose intermediate. Responsive to stress.
XLOC_017693	BnaC03g49940D	2.40708	0.251592	1.03177	2.43689	-0.517441	-0.638755	AT5G64250.2			Aldolase-type TIM barrel family protein	Aldolase-type TIM barrel family protein;(source:Araport11)
XLOC_045104	BnaC06g23690D	2.40542	2.77709	3.32255	2.10396	1.63001	1.84996	AT1G73260.1	KUNITZ TRYPSIN INHIBITOR 1 (KTI1)	ARABIDOPSIS THALIANA KUNITZ TRYPSIN INHIBITOR 4 (ATKTI4);ARABIDOPSIS THALIANA KUNITZ TRYPSIN INHIBITOR 1 (ATKTI1);KUNITZ TRYPSIN INHIBITOR 1 (KTI1)	Kunitz family trypsin and protease inhibitor protein	Encodes a trypsin inhibitor involved in modulating programmed cell death in plant-pathogen interactions.
XLOC_003379	BnaC03g11050D	2.39825	3.72071	2.94387	1.76115	2.61716	2.32469	AT5G22920.1	RING ZINC-FINGER PROTEIN 34 (RZPF34)	CHY ZINC-FINGER AND RING PROTEIN 1 (CHYR1); (ATRZPF34);RING ZINC-FINGER PROTEIN 34 (RZPF34)	CHY-type/CTCHY-type/RING-type Zinc finger protein	Encodes a protein with sequence similarity to RING, zinc finger proteins. Loss of function mutations show reduced (15%) stomatal aperture under non stress conditions.
XLOC_048654	BnaC03g49540D	2.39501	2.74781	0.381574	2.53696	-0.00760618	-0.00492206	---NA---			---NA---
XLOC_029759	BnaC02g13860D	2.38922	1.22781	1.36068	2.1039	2.36804	-0.444204	AT5G53970.1	TYROSINE AMINOTRANSFERASE 7 (TAT7)	(TAT1);TYROSINE AMINOTRANSFERASE 7 (TAT7);TYR AMINOTRANSFERASE 1 (ATTAT1)	Tyrosine transaminase family protein	Encodes a cytosolic tyrosine aminotransferase which is strongly induced upon aging and coronatine treatment. AtTAT1 prefers Tyr as an amino donor but can also use Phe, Trp, His, Met, and Leu. The mRNA is cell-to-cell mobile.
XLOC_095151	BnaA09g54240D	2.38204	1.09964	-0.172855	1.99575	-1.51201	-0.463611	AT1G31490.1			HXXXD-type acyl-transferase family protein	HXXXD-type acyl-transferase family protein;(source:Araport11)
XLOC_099438	BnaCnng54110D	2.37287	-2.14373	-2.83579	-3.99258	-4.63318	-4.36587	AT5G62020.1	HEAT SHOCK TRANSCRIPTION FACTOR B2A (HSFB2A)	HEAT SHOCK TRANSCRIPTION FACTOR B2A (HSFB2A);ARABIDOPSIS THALIANA HEAT SHOCK TRANSCRIPTION FACTOR B2A (AT-HSFB2A)	winged-helix DNA-binding transcription factor family protein	member of Heat Stress Transcription Factor (Hsf) family The mRNA is cell-to-cell mobile.
XLOC_033412	SSU_rRNA_eukarya	2.37037	0.135573	0.772006	0.513381	-0.830436	1.01926	---NA---			---NA---
XLOC_019276	BnaC03g55280D,BnaC03g55290D	2.37023	0.296203	-0.0986806	1.35883	0.407666	-0.319685	AT5G60410.5			DNA-binding protein with MIZ/SP-RING zinc finger, PHD-finger and SAP domain
XLOC_069231	snoZ279_R105_R108	2.36721	-1.49715	-0.574572	0.244992	-1.26444	-0.596818	---NA---			---NA---
XLOC_047889	BnaA09g42620D	2.3613	0.97166	0.547757	1.74227	-0.0819704	-0.223787	AT2G22450.1	HOMOLOG OF RIBA 2 (RIBA2)	HOMOLOG OF RIBA 2 (RIBA2); (ATRIBA2)	DHBP synthase RibB-like alpha/beta domain;GTP cyclohydrolase II	riboflavin biosynthesis protein;(source:Araport11)
XLOC_050044	BnaA04g11900D	2.3604	1.60382	-0.891898	1.4951	-0.223331	-1.58025	AT2G21060.1	GLYCINE-RICH PROTEIN 2B (GRP2B)	GLYCINE-RICH PROTEIN 2B (GRP2B);COLD SHOCK DOMAIN PROTEIN 4 (ATCSP4);GLYCINE-RICH PROTEIN 2B (ATGRP2B)	glycine-rich protein 2B	Glycine-rich protein (AtGRP2b). Also named as CSP4 (cold shock domain protein 4) containing a well conserved cold shock domain (CSD) and glycine-rich motifs interspersed by two retroviral-like CCHC zinc fingers. AtCSP4 is expressed in all tissues but accumulates in reproductive tissues and those undergoing cell divisions. Overexpression of AtCSP4 reduces silique length and induces embryo lethalit…
XLOC_103830	BnaCnng71840D	2.35933	1.05362	1.33857	1.73383	0.467791	-0.269035	AT4G39090.1	RESPONSIVE TO DEHYDRATION 19 (RD19)	RESPONSIVE TO DEHYDRATION 19A (RD19A);RESPONSIVE TO DEHYDRATION 19 (RD19)	Cysteine proteinases superfamily protein	Similar to cysteine proteinases, induced by desiccation but not abscisic acid. Required for RRS1-R mediated resistance against Ralstonia solanacearum. Interacts with the R. solanacearum type III effector PopP2. RD19 associates with PopP2 to form a nuclear complex that is required for activation of the RRS1-R?mediated resistance response.
XLOC_019129	BnaC06g23110D	2.35777	-1.38103	-1.01234	-3.04626	-0.794973	-3.08301	AT1G74310.1	HEAT SHOCK PROTEIN 101 (HSP101)	HEAT SHOCK PROTEIN 101 (HSP101); (HOT1);HEAT SHOCK PROTEIN 101 (ATHSP101)	Clp ATPase	Encodes ClpB1, which belongs to the Casein lytic proteinase/heat shock protein 100 (Clp/Hsp100) family. Involved in refolding of proteins which form aggregates under heat stress. Also known as AtHsp101. AtHsp101 is a cytosolic heat shock protein required for acclimation to high temperature.
XLOC_066641	BnaC07g15270D,BnaC07g15280D	2.34968	2.09829	1.8219	2.17034	1.18028	2.08433	AT1G20620.1	CATALASE 3 (CAT3)	CATALASE 3 (CAT3);SENESCENCE 2 (SEN2); (ATCAT3)	catalase 3	Catalase, catalyzes the breakdown of hydrogen peroxide (H2O2) into water and oxygen. The mRNA is cell-to-cell mobile.
XLOC_095817	BnaC03g76360D	2.34669	2.49886	0.0878412	2.32744	1.71471	-0.145737	AT4G39660.1	ALANINE:GLYOXYLATE AMINOTRANSFERASE 2 (AGT2)	ALANINE:GLYOXYLATE AMINOTRANSFERASE 2 (AGT2)	alanine:glyoxylate aminotransferase 3	alanine:glyoxylate aminotransferase 2 homolog (AGT2). The mRNA is cell-to-cell mobile.
XLOC_014831	BnaC08g37250D	2.34627	0.996194	-0.414879	1.93202	0.569819	0.711287	AT1G18500.1	METHYLTHIOALKYLMALATE SYNTHASE-LIKE 4 (MAML-4)	ISOPROPYLMALATE SYNTHASE 1 (IPMS1);METHYLTHIOALKYLMALATE SYNTHASE-LIKE 4 (MAML-4)	methylthioalkylmalate synthase-like 4	Encodes an active Arabidopsis isopropylmalate synthase IPMS1. Involved in leucine biosynthesis. Do not participate in the chain elongation of glucosinolates. Expressed constitutively throughout the plant. Loss of IPMS1 can be compensated by a second isopropylmalate synthase gene IPMS2 (At1g74040). The mRNA is cell-to-cell mobile.
XLOC_053631	BnaC05g08920D	2.34234	0.476816	-1.71739	0.128906	-0.722955	-0.880829	AT3G21490.1			NAD(P)-binding Rossmann-fold superfamily protein	Heavy metal transport/detoxification superfamily protein;(source:Araport11)
XLOC_044575	BnaC03g70580D	2.34138	2.16586	1.46095	1.63723	1.16106	0.294891	AT1G55510.1	BRANCHED-CHAIN ALPHA-KETO ACID DECARBOXYLASE E1 BETA SUBUNIT (BCDH BETA1)	BRANCHED-CHAIN ALPHA-KETO ACID DECARBOXYLASE E1 BETA SUBUNIT (BCDH BETA1)	Transketolase family protein	branched-chain alpha-keto acid decarboxylase E1 beta
XLOC_052684	BnaA04g22000D	2.34014	1.89742	1.06177	2.68067	-0.0709342	-1.75043	AT2G38390.1			Peroxidase superfamily protein	Peroxidase superfamily protein;(source:Araport11)
XLOC_077212	BnaC09g15370D	2.3397	0.315102	-0.46338	0.223485	0.275953	-1.77553	AT1G58340.1	(ZF14)	ARABIDOPSIS ABNORMAL SHOOT4 (ABS4); (ZF14);ZRIZI (ZRZ);BUSH-AND-CHLOROTIC-DWARF 1 (BCD1)	MATE efflux family protein	Encodes a plant MATE (multidrug and toxic compound extrusion) transporter that is localized to the Golgi complex and small organelles and is involved in determining the rate of organ initiation. It is also involved in iron homeostasis when plants are under osmotic stress.
XLOC_082182	U2	2.33668	-1.28396	-2.54315	-0.924299	-0.125952	-0.936645	---NA---			---NA---
XLOC_023223	BnaA10g01230D	2.33566	0.000924377	0	2.25571	0.548875	-4.77795	AT1G02610.1			RING/FYVE/PHD zinc finger superfamily protein	RING/FYVE/PHD zinc finger superfamily protein;(source:Araport11)
XLOC_030055	BnaA07g30710D	2.32778	3.01096	0.682309	2.38587	1.37513	0.287018	AT1G73260.1	KUNITZ TRYPSIN INHIBITOR 1 (KTI1)	ARABIDOPSIS THALIANA KUNITZ TRYPSIN INHIBITOR 4 (ATKTI4);ARABIDOPSIS THALIANA KUNITZ TRYPSIN INHIBITOR 1 (ATKTI1);KUNITZ TRYPSIN INHIBITOR 1 (KTI1)	Kunitz family trypsin and protease inhibitor protein	Encodes a trypsin inhibitor involved in modulating programmed cell death in plant-pathogen interactions.
XLOC_014425	BnaC09g06210D	2.32609	7.10423	-4.80081	0.223727	0	0	AT5G64040.1			photosystem I reaction center subunit PSI-N, chloroplast, putative / PSI-N, putative (PSAN)
XLOC_024042	BnaA03g42010D	2.32592	0.910403	0.539043	2.28881	0.625611	-1.28409	AT4G15610.1	CASP-LIKE PROTEIN 1D1 (CASPL1D1)	CASP-LIKE PROTEIN 1D1 (CASPL1D1)	Uncharacterised protein family (UPF0497)	Uncharacterized protein family (UPF0497);(source:Araport11)
XLOC_036058	BnaA09g26010D	2.31973	2.08885	1.41781	2.32557	2.04974	0.926567	AT1G30520.1	ACYL-ACTIVATING ENZYME 14 (AAE14)	ACYL-ACTIVATING ENZYME 14 (AAE14)	AMP-dependent synthetase and ligase family protein	Encodes a chloroplast O-succinylbenzoyl-CoA ligase. Involved in phylloquinone biosynthesis. Knock mutant is seedling lethal.
XLOC_079041	BnaA06g23370D	2.31529	-0.36318	-0.835993	0.528312	-0.658294	-0.53709	AT5G64250.2			Aldolase-type TIM barrel family protein	Aldolase-type TIM barrel family protein;(source:Araport11)
XLOC_095385	BnaCnng40810D	2.31206	1.09017	0.126134	2.1665	0.561389	0.660814	AT5G23050.1	ACYL-ACTIVATING ENZYME 17 (AAE17)	ACYL-ACTIVATING ENZYME 17 (AAE17)	acyl-activating enzyme 18	acyl-activating enzyme 17;(source:Araport11)
XLOC_039311	BnaA02g31910D	2.31186	-0.184772	-0.350897	0.968114	-0.14136	-0.0171879	AT5G25560.1			CHY-type/CTCHY-type/RING-type Zinc finger protein
XLOC_014402	BnaC09g08630D	2.31153	0.848212	-0.0476701	1.03634	0.549054	-0.0903403	AT2G14170.1	ALDEHYDE DEHYDROGENASE 6B2 (ALDH6B2)	ALDEHYDE DEHYDROGENASE 6B2 (ALDH6B2)	aldehyde dehydrogenase 11A3	Arabidopsis thaliana methylmalonate-semialdehyde dehydrogenase
XLOC_016389	BnaA03g21140D	2.31009	0.675586	2.04257	1.56142	1.66838	0.820775	AT2G45220.1	PECTIN METHYLESTERASE 17 (PME17)	PECTIN METHYLESTERASE 17 (PME17); (ATPME17)	Plant invertase/pectin methylesterase inhibitor superfamily	Plant invertase/pectin methylesterase inhibitor superfamily;(source:Araport11)
XLOC_099040	-	2.30678	-1.04065	-0.566365	0.772436	0.236563	-1.42385	AT2G44050.1	COI1 SUPPRESSOR1 (COS1)	CORONATINE INSENSITIVE1 SUPPRESSOR (COS1);COI1 SUPPRESSOR1 (COS1)	6,7-dimethyl-8-ribityllumazine synthase / DMRL synthase / lumazine synthase / riboflavin synthase	6,7-dimethyl-8-ribityllumazine synthase / DMRL synthase / lumazine synthase / riboflavin synthase [Arabidopsis thaliana]. Acts in the jasmonic acid signaling pathway. The mRNA is cell-to-cell mobile.
XLOC_040119	snoZ279_R105_R108	2.30119	-1.22535	-0.424258	0.554946	-0.996289	-3.17825	---NA---			---NA---
XLOC_021849	BnaC06g40040D	2.29978	1.21098	-0.646018	0.645133	1.96365	7.33012	AT1G79700.2	WRINKLED 4 (WRI4)	WRINKLED 4 (WRI4)	Integrase-type DNA-binding superfamily protein	WRI4 encodes an AP2/ERF-type transcriptional activator that specifically controls cuticular wax biosynthesis in Arabidopsis stems. It also functions to activate transcription of genes involved fatty acid biosynthesis during seed and flower development as well as stem wax biosynthesis. Targets identified by ChIP-seq include: LACS1, KCR1, PAS2, ECR, and WSD1.
XLOC_054344	BnaA09g02500D	2.29692	1.5387	0.493293	1.69167	-0.158475	-1.71224	AT3G29035.1	NAC DOMAIN CONTAINING PROTEIN 3 (NAC3)	ORE1 SISTER1 (ORS1);NAC DOMAIN CONTAINING PROTEIN 3 (NAC3);ARABIDOPSIS NAC DOMAIN CONTAINING PROTEIN 59 (ANAC059);NAC DOMAIN CONTAINING PROTEIN 3 (ATNAC3)	NAC (No Apical Meristem) domain transcriptional regulator superfamily protein	Encodes a protein with transcription factor activity. Note: this protein (AT3G29035) on occasion has also been referred to as AtNAC3, not to be confused with the AtNAC3 found at locus AT3G15500. The mRNA is cell-to-cell mobile.
XLOC_028342	BnaC03g43570D	2.29655	3.14365	0.588253	1.67246	1.65567	0.00886967	AT3G23920.1	BETA-AMYLASE 1 (BAM1)	(ATBAM1);BETA-AMYLASE 1 (BAM1);BETA-AMYLASE 7 (BMY7); (TR-BAMY)	beta-amylase 2	Encodes a chloroplast beta-amylase. Is necessary for leaf starch breakdown in the absence of BAM3.Activity of BAM1 increases 4 days after osmotic stress. BAM1 has a higher temperature optimum than BAM3 (PMID:25293962).
XLOC_038919	BnaC03g29360D	2.29262	3.88866	-0.204515	1.74175	0.634135	-6.24373	AT4G11360.1	RING-H2 FINGER A1B (RHA1B)	RING-H2 FINGER A1B (RHA1B)	RING/U-box superfamily protein	Encodes a putative RING-H2 finger protein RHA1b. The mRNA is cell-to-cell mobile.
XLOC_033413	SSU_rRNA_eukarya	2.29177	15.623	-1.92457	0	-15.4874	0.0332484	---NA---			---NA---
XLOC_058274	BnaA01g21620D	2.2903	3.11803	0.461891	1.1304	0.884808	-0.617071	AT1G58180.4			carbonic anhydrase 2
XLOC_041877	BnaC03g34940D	2.28834	2.32744	-0.0362909	1.91802	2.60457	-0.273688	AT3G06850.2			Dihydrolipoamide acetyltransferase, long form protein
XLOC_090442	BnaC02g48590D	2.2881	-0.148215	-0.00943189	1.08253	-0.500361	-0.881408	AT5G25560.1			CHY-type/CTCHY-type/RING-type Zinc finger protein
XLOC_031182	BnaA05g24050D	2.2875	1.04273	-0.791063	3.59114	-0.191093	-0.391548	AT3G15500.1	NAC DOMAIN CONTAINING PROTEIN 3 (NAC3)	(ANAC55);NAC DOMAIN CONTAINING PROTEIN 3 (NAC3);NAC DOMAIN CONTAINING PROTEIN 3 (ATNAC3);NAC DOMAIN CONTAINING PROTEIN 55 (ANAC055);NAC DOMAIN CONTAINING PROTEIN 55 (NAC055)	NAC (No Apical Meristem) domain transcriptional regulator superfamily protein	Encodes an ATAF-like NAC-domain transcription factor that doesn't contain C-terminal sequences shared by CUC1, CUC2 and NAM. Note: this protein (AtNAC3) is not to be confused with the protein encoded by locus AT3G29035, which, on occasion, has also been referred to as AtNAC3. The mRNA is cell-to-cell mobile.
XLOC_087007	BnaA04g26990D	2.28431	3.18575	2.26455	0.963617	1.50828	1.98834	AT2G47400.1	CP12 DOMAIN-CONTAINING PROTEIN 1 (CP12-1)	CP12 DOMAIN-CONTAINING PROTEIN 1 (CP12-1);CP12 DOMAIN-CONTAINING PROTEIN 1 (CP12)	CP12 domain-containing protein 1	CP12-1 encodes a small peptide found in the chloroplast stroma. It belongs to the CP12 gene family thought to be involved in the formation of a supramolecular complex with glyceraldehyde-3-phosphate dehydrogenase (GAPDH) and phosphoribulokinase (PRK) embedded in the Calvin cycle. The mRNA is cell-to-cell mobile.
XLOC_082549	LSU_rRNA_eukarya	2.28355	1.06971	1.31367	2.10005	1.13648	0.0888524	---NA---			---NA---
XLOC_045738	BnaC06g12720D	2.28353	0.352128	0.110926	1.00268	-0.232376	-1.50365	---NA---			---NA---
XLOC_091134	BnaA09g56750D	2.27801	0.178829	-1.98091	1.54232	-0.455865	-1.55078	AT1G15340.1	METHYL-CPG-BINDING DOMAIN 10 (MBD10)	METHYL-CPG-BINDING DOMAIN 10 (MBD10)	methyl-CPG-binding domain 10	Protein containing methyl-CpG-binding domain.Has sequence similarity to human MBD proteins.
XLOC_088708	Plant_U3	2.26858	-0.278801	-0.762237	-0.00349239	1.14367	-0.184587	---NA---			---NA---
XLOC_003428	BnaC03g12060D	2.26814	-0.21086	0.826808	1.68899	0.593213	-0.513634	AT5G59290.2	UDP-GLUCURONIC ACID DECARBOXYLASE 3 (UXS3)	(ATUXS3);UDP-GLUCURONIC ACID DECARBOXYLASE 3 (UXS3)	UDP-glucuronic acid decarboxylase 1	Encodes an isoform of UDP-glucuronic acid decarboxylase, which is predicted to be cytosolic by PSORT. This enzyme produces UDP-xylose, which is a substrate for many cell wall carbohydrates including hemicellulose and pectin. UDP-xylose is also known to feedback regulate several cell wall biosynthetic enzymes.
XLOC_006757	BnaA03g29700D	2.24807	1.91268	0.399464	2.53347	1.76193	0.478048	AT3G06850.2			Dihydrolipoamide acetyltransferase, long form protein
XLOC_093554	BnaA09g51620D	2.24556	1.36162	0.86536	1.24598	0.809734	-1.12997	AT4G01550.1	NAC DOMAIN CONTAINING PROTEIN 69 (NAC069)	NAC DOMAIN CONTAINING PROTEIN 69 (NAC069);NAC WITH TRANSMEMBRANE MOTIF 2 (NTM2); (NTL13);NAC DOMAIN CONTAINING PROTEIN 69 (anac069)	NAC transcription factor-like 9	Encodes a plasma-membrane bound NAC transcription factor, whose controlled proteolytic activation allows it to enter the nucleus.
XLOC_031075	BnaC08g13270D	2.24254	1.5487	0.499204	1.23656	0.873565	0.306118	AT4G29010.1	ABNORMAL INFLORESCENCE MERISTEM (AIM1)	ABNORMAL INFLORESCENCE MERISTEM (AIM1)	Enoyl-CoA hydratase/isomerase family	Functions in beta-oxidation of fatty acids, similar to CuMFP with L-3-hydroxyacyl-CoA hydrolyase , L-3-hydroxyacyl-dehydrogenase, D-3-hydroxyacyl-CoA epimerase, and 3, 2-enoyl-CoA isomerase activities.
XLOC_088570	BnaA04g29360D	2.23779	2.81695	1.47531	2.03589	1.31069	-0.0446533	AT2G40420.1			Transmembrane amino acid transporter family protein	Encodes a putative amino acid transporter.
XLOC_069165	BnaA01g14510D	2.23778	2.15558	0.253149	1.23361	-0.246082	-2.25429	AT4G25170.1			Uncharacterised conserved protein (UCP012943)
XLOC_066008	BnaC08g15730D	2.23453	1.19635	0.024891	1.39018	0.688756	-0.123925	AT1G12780.1	UDP-D-GLUCOSE/UDP-D-GALACTOSE 4-EPIMERASE 1 (UGE1)	UDP-D-GLUCOSE/UDP-D-GALACTOSE 4-EPIMERASE 1 (UGE1);A. THALIANA UDP-GLC 4-EPIMERASE 1 (ATUGE1)	NAD(P)-binding Rossmann-fold superfamily protein	Encodes a UDP-glucose epimerase that catalyzes the interconversion of the sugar nucleotides UDP-glucose UDP-galactose via a UDP-4-keto-hexose intermediate. Responsive to stress.
XLOC_066744	BnaC06g15760D	2.2337	1.6712	0.850343	1.6098	1.45755	1.08037	AT3G56140.1	RETICULATA-RELATED 6 (RER6)	RETICULATA-RELATED 6 (RER6)	Protein of unknown function (DUF399 and DUF3411)	DUF399 family protein, putative (DUF399 and DUF3411);(source:Araport11)
XLOC_074146	-	2.23046	10.0091	6.7351	0	0	0	---NA---			---NA---
XLOC_063928	-	2.22703	0.19885	-1.65529	0.248347	-1.52318	-1.27575	AT4G27310.1	B-BOX DOMAIN PROTEIN 28 (BBX28)	B-BOX DOMAIN PROTEIN 28 (BBX28)	B-box type zinc finger family protein	Encodes a B-box domain protein that negatively regulates photomorphogenic development by interfering with the binding of the transcription factor HY5 to target gene promoters. Degradation of BBX28 in darkness is dependent on COP1 and occurs via the 26S proteasome pathway. BBX28 acts as a key factor in the COP1-HY5 regulatory hub by maintaining proper HY5 activity to ensure normal photomorphogenic…
XLOC_042540	BnaA05g28390D	2.22436	1.18356	2.00535	1.14647	0.737533	1.79834	AT3G10450.1	SERINE CARBOXYPEPTIDASE-LIKE 7 (SCPL7)	SERINE CARBOXYPEPTIDASE-LIKE 7 (SCPL7)	serine carboxypeptidase-like 7	serine carboxypeptidase-like 7;(source:Araport11)
XLOC_001914	BnaC01g02930D	2.21807	1.56142	0.269314	0.998569	0.312804	-0.591948	AT4G35750.1			SEC14 cytosolic factor family protein / phosphoglyceride transfer family protein	SEC14 cytosolic factor family protein / phosphoglyceride transfer family protein;(source:Araport11)
XLOC_008468	BnaA01g01800D	2.2156	1.20692	0.277242	1.27972	0.683379	-0.219529	AT4G35750.1			SEC14 cytosolic factor family protein / phosphoglyceride transfer family protein	SEC14 cytosolic factor family protein / phosphoglyceride transfer family protein;(source:Araport11)
XLOC_014697	-	2.21315	0.671446	-0.00430369	0.570236	-0.627739	0.607563	---NA---			---NA---
XLOC_080614	BnaA06g09660D	2.21127	5.06396	1.78127	0.900783	0.397746	-0.177573	AT1G14870.1	PLANT CADMIUM RESISTANCE 2 (PCR2)	(AtPCR2);PLANT CADMIUM RESISTANCE 2 (PCR2)	PLAC8 family protein	PCR2 encodes a membrane protein involved in zinc transport and detoxification.
XLOC_019789	BnaC08g00620D	2.2051	1.78324	0.950755	1.39564	0.47358	1.1166	AT1G04310.1	ETHYLENE RESPONSE SENSOR 2 (ERS2)	ETHYLENE RESPONSE SENSOR 2 (ERS2)	Signal transduction histidine kinase, hybrid-type, ethylene sensor	encodes an ethylene receptor related to bacterial two-component histidine kinases.
XLOC_090944	BnaC02g03470D	2.20421	1.04246	0.618796	0.811227	-0.146885	-0.44464	AT5G02810.1	PSEUDO-RESPONSE REGULATOR 7 (PRR7)	(APRR7);PSEUDO-RESPONSE REGULATOR 7 (PRR7)	pseudo-response regulator 3	PRR7 and PRR9 are partially redundant essential components of a temperature-sensitive circadian system. CCA1 and LHY had a positive effect on PRR7 expression levels. Acts as transcriptional repressor of CCA1 and LHY.
XLOC_011573	BnaA03g03400D	2.19954	1.11074	0.694482	1.48638	1.02508	0.883529	AT5G11520.1	ASPARTATE AMINOTRANSFERASE 3 (ASP3)	ASPARTATE AMINOTRANSFERASE 3 (ASP3);YELLOW-LEAF-SPECIFIC GENE 4 (YLS4)	aspartate aminotransferase 5	Encodes the chloroplastic isozyme of aspartate aminotransferase. Involved in aspartate biosynthesis and nitrogen metabolism. mRNA is expressed in senescing leaves.
XLOC_072161	BnaA09g08290D	2.1989	2.28908	-0.0333574	1.63893	1.36052	-2.28608	AT2G13360.2			alanine:glyoxylate aminotransferase
XLOC_101855	BnaCnng63370D	2.19639	0.157096	2.2149	3.34237	7.84495	6.02257	AT1G53990.1	GDSL-MOTIF LIPASE 3 (GLIP3)	GDSL-MOTIF LIPASE 3 (GLIP3)	GDSL-like Lipase/Acylhydrolase superfamily protein	Contains lipase signature motif and GDSL domain. The mRNA is cell-to-cell mobile.
XLOC_001425	BnaC01g04650D	2.19416	0.0277556	0.918261	0.897893	0.298928	0.320114	AT4G33540.1			metallo-beta-lactamase family protein	metallo-beta-lactamase family protein;(source:Araport11)
XLOC_058053	BnaC05g39570D	2.19229	2.63618	0.923807	1.06153	1.52808	0.326274	AT3G13750.1	BETA GALACTOSIDASE 1 (BGAL1)	BETA GALACTOSIDASE 1 (BGAL1);BETA-GALACTOSIDASE 1 (BGAL1)	beta-galactosidase 3	beta-galactosidase, glycosyl hydrolase family 35 The mRNA is cell-to-cell mobile.
XLOC_072431	BnaC01g37460D	2.18898	2.44734	1.41017	0.216991	0.939251	0.44339	AT3G13750.1	BETA GALACTOSIDASE 1 (BGAL1)	BETA GALACTOSIDASE 1 (BGAL1);BETA-GALACTOSIDASE 1 (BGAL1)	beta-galactosidase 3	beta-galactosidase, glycosyl hydrolase family 35 The mRNA is cell-to-cell mobile.
XLOC_041007	BnaCnng01510D	2.18639	2.08419	1.15347	0.904165	5.91802	-1.8875	AT4G01550.1	NAC DOMAIN CONTAINING PROTEIN 69 (NAC069)	NAC DOMAIN CONTAINING PROTEIN 69 (NAC069);NAC WITH TRANSMEMBRANE MOTIF 2 (NTM2); (NTL13);NAC DOMAIN CONTAINING PROTEIN 69 (anac069)	NAC transcription factor-like 9	Encodes a plasma-membrane bound NAC transcription factor, whose controlled proteolytic activation allows it to enter the nucleus.
XLOC_027177	BnaA06g03930D	2.18426	0.443389	1.5547	1.0335	-0.22816	-0.965716	AT1G48260.1	CBL-INTERACTING PROTEIN KINASE 17 (CIPK17)	CBL-INTERACTING PROTEIN KINASE 17 (CIPK17);SNF1-RELATED PROTEIN KINASE 3.21 (SnRK3.21)	CBL-interacting protein kinase 3	Encodes a member of the SNF1-related kinase (SnRK) gene family (SnRK3.21), which has also been reported as a member of the CBL-interacting protein kinases (CIPK17).
XLOC_051112	snoZ103	2.18158	-0.316856	0.72632	0.399218	0.542709	1.33392	---NA---			---NA---
XLOC_033474	-	2.18039	4.9134	7.26478	3.47011	6.2685	9.85497	---NA---			---NA---
XLOC_034295	BnaC04g23100D	2.17992	1.00596	1.36138	1.67237	-0.871567	-1.68537	AT3G59350.3			Protein kinase superfamily protein
XLOC_015410	BnaA03g33970D	2.17818	2.25044	0.740331	0.708262	0.684589	-1.17577	AT4G14540.1	NUCLEAR FACTOR Y, SUBUNIT B3 (NF-YB3)	NUCLEAR FACTOR Y, SUBUNIT B3 (NF-YB3)	nuclear factor Y, subunit B1	nuclear factor Y, subunit B3;(source:Araport11)
XLOC_101474	-	2.17752	0.474153	2.52941	1.23676	0.48816	0.616812	---NA---			---NA---
XLOC_047402	BnaC06g14550D	2.17749	1.1675	2.46029	2.76422	6.49455	-0.25866	AT3G53280.1	CYTOCHROME P450 71B5 (CYP71B5)	CYTOCHROME P450 71B5 (CYP71B5)	cytochrome p450 71b5	cytochrome P450 monooxygenase The mRNA is cell-to-cell mobile.
XLOC_033110	BnaC01g11050D	2.17476	-1.60613	-0.233138	2.22387	-0.761782	-3.0782	AT1G26620.1			ATPase, F0/V0 complex, subunit C protein	T-box transcription factor, putative (DUF863);(source:Araport11)
XLOC_028346	BnaC03g43500D	2.17122	0.128246	-0.109508	1.21955	-0.00628862	-1.43902	AT3G24170.3			glutathione-disulfide reductase
XLOC_019344	BnaC03g56460D	2.17112	1.59889	0.942606	0.923463	1.24678	-0.043955	AT3G47160.1			RING/U-box superfamily protein
XLOC_064728	BnaC05g09640D	2.17061	-0.458445	-0.830548	0.996426	-0.215565	-1.71249	AT1G12240.1	(ATBETAFRUCT4)	FRUCTOSIDASE 4 (FRUCT4);VACUOLAR INVERTASE (VAC-INV); (ATBETAFRUCT4); (ATFRUCT4);VACUOLAR INVERTASE 2 (VI2); (ATVI2)	Glycosyl hydrolases family 32 protein	Encodes a vacuolar invertase betaFruct4. betaFruct4 is transported from the endoplasmic reticulum through the intermediate compartments as a membrane protein. The N-terminal cytoplasmic domain contains multiple sequence motifs that are involved at various stages in the trafficking of betaFruct4 from the ER to the central vacuole. The mRNA is cell-to-cell mobile.
XLOC_066640	BnaC07g15260D	2.16961	-0.158387	-1.78034	0.907301	-0.671304	-2.49702	AT1G20640.2			Plant regulator RWP-RK family protein
XLOC_023839	BnaA03g42880D	2.16829	-0.345448	-1.0348	1.49011	-0.425111	-2.84568	AT4G17030.1	EXPANSIN-LIKE B1 (EXLB1)	(ATEXPR1); (AT-EXPR); (ATHEXP BETA 3.1);EXPANSIN-LIKE B1 (ATEXLB1);EXPANSIN-LIKE B1 (EXLB1); (EXPR)	expansin-like A3	Encodes EXLB1 (expansin-like B1), a member of the expansin family.
XLOC_099658	5_8S_rRNA	2.16736	-0.591354	-1.71915	0.292948	-0.798731	0.552115	---NA---			---NA---
XLOC_045258	BnaA03g01440D	2.16562	2.06525	0.740745	0.931493	1.5146	1.59954	AT5G04770.1	CATIONIC AMINO ACID TRANSPORTER 6 (CAT6)	ARABIDOPSIS THALIANA CATIONIC AMINO ACID TRANSPORTER 6 (ATCAT6);CATIONIC AMINO ACID TRANSPORTER 6 (CAT6)	cationic amino acid transporter 4	Encodes a member of the cationic amino acid transporter (CAT) subfamily of amino acid polyamine choline transporters. Does not mediate efficient uptake of basic amino acids in yeast or Xenopus systems but can transport neutral and acidic amino acid analogs. Expressed in sink tissues. Induced during infestation of roots by the plant parasitic root-knot nematode, Meloidogyne incognita. Localized in…
XLOC_057521	BnaC07g31290D	2.15996	0.364537	1.14926	1.27209	0.226619	0.331347	AT5G61560.1			U-box domain-containing protein kinase family protein	U-box domain-containing protein kinase family protein;(source:Araport11)
XLOC_097757	BnaC04g55570D	2.15996	0.783021	-0.0307532	1.43999	0.344862	-0.915992	AT3G55610.1	DELTA 1-PYRROLINE-5-CARBOXYLATE SYNTHASE 2 (P5CS2)	DELTA 1-PYRROLINE-5-CARBOXYLATE SYNTHASE 2 (P5CS2)	delta1-pyrroline-5-carboxylate synthase 1	encodes delta 1-pyrroline-5-carboxylate synthetase B. Gene expression is induced by dehydration, high salt and ABA. Knock-out mutations in P5CS2 are embryo-lethal. P5CS2 appears to be present in different cells and/or different subcellular locations from P5CS1 in a tissue-dependent manner. Mutants are defective in pollen development.
XLOC_065041	BnaA09g09460D	2.15969	2.1816	0.211703	0.292364	0.851166	-0.704314	AT2G18050.1	HISTONE H1-3 (HIS1-3)	HISTONE H1-3 (HIS1-3)	histone H1-3	encodes a structurally divergent linker histone whose gene expression is induced by dehydration and ABA. The mRNA is cell-to-cell mobile.
XLOC_035013	BnaC05g24610D	2.15685	0.647991	1.10144	1.0036	0.433627	-1.67166	AT1G05060.1			unknown protein; Has 34 Blast hits to 34 proteins in 13 species: Archae - 0; Bacteria - 0; Metazoa - 0; Fungi - 0; Plants - 34; Viruses - 0; Other Eukaryotes - 0 (source: NCBI BLink).	coiled-coil protein;(source:Araport11)
XLOC_001374	BnaC01g05880D	2.15245	0.402025	0.198352	1.54107	-0.552428	-1.27802	AT4G32600.1			RING/U-box superfamily protein	C3H4 type zinc finger protein;(source:Araport11)
XLOC_080583	BnaA06g09530D	2.14942	-0.617009	-2.11241	-0.135061	-0.113514	-0.921306	AT1G14730.1			Cytochrome b561/ferric reductase transmembrane protein family	Cytochrome b561/ferric reductase transmembrane protein family;(source:Araport11)
XLOC_079059	U4	2.14917	-1.06851	-0.315087	0.802018	-1.619	0.0299077	---NA---			---NA---
XLOC_076310	BnaA09g38190D	2.149	2.72588	-0.666877	1.59348	0.792854	0.149225	AT3G59940.1	KISS ME DEADLY 4 (KMD4)	(ATKFB50);KISS ME DEADLY 4 (KMD4);KELCH REPEAT F-BOX 50 (KFB50)	Galactose oxidase/kelch repeat superfamily protein	Encodes a member of a family of F-box proteins, called the KISS ME DEADLY (KMD) family, that targets type-B ARR proteins for degradation and is involved in the negative regulation of the cytokinin response. Also named as KFB50, a member of a group of Kelch repeat F-box proteins that negatively regulate phenylpropanoid biosynthesis by targeting the phenypropanoid biosynthesis enzyme phenylalanine …
XLOC_002871	BnaA10g24090D	2.14669	0.627496	0.79925	1.24637	0.438743	-1.36432	AT5G06860.1	POLYGALACTURONASE INHIBITING PROTEIN 1 (PGIP1)	POLYGALACTURONASE INHIBITING PROTEIN 1 (PGIP1);POLYGALACTURONASE INHIBITING PROTEIN 1 (ATPGIP1)	Leucine-rich repeat (LRR) family protein	Encodes a polygalacturonase inhibiting protein involved in defense response. PGIPs inhibit the function of cell wall pectin degrading enzymes such as those produced by fungal pathogens. PGIP1 is induced by fungal infection. Suppressed in the proton sensitive stop1-mutant, but the transcription level was recovered by transformation of STOP2. Knockout mutant showed severe damage in the root tip in …
XLOC_032513	BnaC09g48700D	2.13989	0.225771	1.09475	2.12706	-0.223435	-1.80232	AT5G06860.1	POLYGALACTURONASE INHIBITING PROTEIN 1 (PGIP1)	POLYGALACTURONASE INHIBITING PROTEIN 1 (PGIP1);POLYGALACTURONASE INHIBITING PROTEIN 1 (ATPGIP1)	Leucine-rich repeat (LRR) family protein	Encodes a polygalacturonase inhibiting protein involved in defense response. PGIPs inhibit the function of cell wall pectin degrading enzymes such as those produced by fungal pathogens. PGIP1 is induced by fungal infection. Suppressed in the proton sensitive stop1-mutant, but the transcription level was recovered by transformation of STOP2. Knockout mutant showed severe damage in the root tip in …
XLOC_060046	snoZ279_R105_R108	2.13678	-1.69811	-0.371563	0.297904	-0.345921	-0.545673	---NA---			---NA---
XLOC_030357	BnaA08g22330D,BnaA08g22340D	2.13203	-0.0210699	-1.16297	1.26408	-0.519344	-1.60652	AT1G18880.1	NRT1/ PTR FAMILY 2.9 (NPF2.9)	NITRATE TRANSPORTER 1.9 (NRT1.9); (ATNPF2.9);NRT1/ PTR FAMILY 2.9 (NPF2.9)	Major facilitator superfamily protein	Encodes a low-af&#64257;nity plasma membrane nitrate transporter expressed in the companion cells of root phloem.
XLOC_007619	BnaA05g06110D	2.13149	-0.176997	-0.996581	1.15073	-0.351774	-0.73575	AT2G39130.1			Transmembrane amino acid transporter family protein	Transmembrane amino acid transporter family protein;(source:Araport11)
XLOC_095152	BnaA09g54250D,BnaA09g54270D	2.12777	0.0403764	-0.269976	1.36277	0.314799	-0.0490593	AT1G31480.1	SHOOT GRAVITROPISM 2 (SGR2)	SHOOT GRAVITROPISM 2 (SGR2)	shoot gravitropism 2 (SGR2)	encodes a novel protein that may be part of a gene family represented by bovine phosphatidic acid-preferring phospholipase A1 (PA-PLA1)containing a putative transmembrane domain. SGR2 is involved in the formation and function of the vacuole.
XLOC_102214	BnaCnng65060D	2.12769	0.212645	0.539722	1.18336	0.296312	0.0533622	AT1G04440.1	CASEIN KINASE LIKE 13 (CKL13)	CASEIN KINASE LIKE 13 (CKL13)	Protein kinase family protein	Member of CKL gene family (CKL-C group).
XLOC_065461	LSU_rRNA_eukarya	2.12099	-0.37136	1.425	0.106641	-0.494667	-0.234363	---NA---			---NA---
XLOC_033551	BnaC05g22410D	2.11952	-0.333429	-0.0827337	1.02819	0.250318	0.130822	AT1G29390.1	COLD REGULATED 314 THYLAKOID MEMBRANE 2 (COR314-TM2)	COLD REGULATED 314 INNER MEMBRANE 2 (COR413IM2);COLD REGULATED 314 THYLAKOID MEMBRANE 2 (COR314-TM2)	cold regulated 314 thylakoid membrane 2	Integral membrane protein in the inner envelope of chloroplasts. Provide freezing tolerance.
XLOC_035160	BnaA07g11340D	2.11775	-0.451878	-0.668971	1.25628	-0.71423	-2.73768	AT1G20640.2			Plant regulator RWP-RK family protein
XLOC_068164	BnaC05g12340D	2.11616	0.651513	0.168854	0.544514	-0.262833	0.0217971	AT1G16240.2			syntaxin of plants 51
XLOC_026063	BnaA10g16170D	2.11206	-0.195103	-1.00264	-0.420774	-0.131698	-1.83283	AT5G18840.1			Major facilitator superfamily protein	Major facilitator superfamily protein;(source:Araport11)
XLOC_015090	BnaC08g36730D	2.11165	2.5649	2.22481	1.3616	2.70548	-0.764614	AT1G19400.2			Erythronate-4-phosphate dehydrogenase family protein
XLOC_105513	BnaCnng78710D	2.11017	4.37418	1.42896	2.42406	2.16167	0.691055	AT3G16530.1			Concanavalin A-like lectin protein kinase family protein	Lectin like protein whose expression is induced upon treatment with chitin oligomers.
XLOC_053894	BnaA05g19880D	2.10509	1.50236	-0.919369	-0.193709	0.636777	-0.858481	---NA---			---NA---
XLOC_074133	BnaA01g29540D	2.10468	2.66942	0.148572	2.06675	0.0727572	-8.37439	---NA---			---NA---
XLOC_087338	BnaA01g37210D	2.10438	2.33042	1.41964	0.185912	0.823504	1.79292	AT3G13750.1	BETA GALACTOSIDASE 1 (BGAL1)	BETA GALACTOSIDASE 1 (BGAL1);BETA-GALACTOSIDASE 1 (BGAL1)	beta-galactosidase 3	beta-galactosidase, glycosyl hydrolase family 35 The mRNA is cell-to-cell mobile.
XLOC_071482	BnaA06g09790D	2.10386	4.49573	1.56076	2.19323	4.38005	6.24305	AT1G15040.1	GLUTAMINE AMIDOTRANSFERASE 1_2.1 (GAT1_2.1)	GLUTAMINE AMIDOTRANSFERASE (GAT);GLUTAMINE AMIDOTRANSFERASE 1_2.1 (GAT1_2.1)	Class I glutamine amidotransferase-like superfamily protein	Encodes a nitrogen regulated putative glutamine amidotransferase that represses shoot branching.
XLOC_008624	BnaC03g38830D	2.10176	1.01114	0.679203	1.23406	0.550857	0.472556	AT3G14990.1	DJ-1 HOMOLOG A (DJ1A)	(DJ-1A);DJ-1 HOMOLOG A (DJ1A);DJ-1 HOMOLOG A (AtDJ1A)	Class I glutamine amidotransferase-like superfamily protein	Encodes a homolog of animal DJ-1 superfamily protein. In the A. thaliana genome, three genes encoding close homologs of human DJ-1 were identified AT3G14990 (DJ1A), AT1G53280 (DJ1B) and AT4G34020 (DJ1C). Among the three homologs, DJ1C is essential for chloroplast development and viability. It exhibits glyoxalase activity towards glyoxal and methylglyoxal. The mRNA is cell-to-cell mobile.
XLOC_073446	BnaA10g17340D	2.10044	0.876761	0.765582	1.57675	-0.0183104	0.489962	AT5G17380.1			Thiamine pyrophosphate dependent pyruvate decarboxylase family protein	Thiamine pyrophosphate dependent pyruvate decarboxylase family protein;(source:Araport11)
XLOC_052893	BnaA09g07080D	2.09574	1.96286	1.51259	1.57334	0.878183	-0.0998977	AT5G65110.1	ACYL-COA OXIDASE 2 (ACX2)	ACYL-COA OXIDASE 2 (ACX2); (ATACX2)	acyl-CoA oxidase 2	Encodes an acyl-CoA oxidase presumably involved in long chain fatty acid biosynthesis.
XLOC_087729	-	2.09243	0.743595	-0.907062	1.09406	2.28061	-0.183949	---NA---			---NA---
XLOC_098746	BnaAnng22650D	2.09004	1.0815	0.513647	0.390984	-0.434933	-0.698884	AT2G36840.1	ACT DOMAIN REPEATS 10 (ACR10)	ACT DOMAIN REPEATS 10 (ACR10)	ACT-like superfamily protein	Encodes a ACT domain-containing protein. The ACT domain, named after bacterial aspartate kinase, chorismate mutase and TyrA (prephenate dehydrogenase), is a regulatory domain that serves as an amino acid-binding site in feedback-regulated amino acid metabolic enzymes.
XLOC_081982	BnaA09g27410D	2.08914	1.10234	-0.226923	1.32165	-0.255338	-1.97041	AT1G28260.2			Telomerase activating protein Est1
XLOC_074800	snoZ279_R105_R108	2.08378	-0.844788	-0.581561	0	0	14.7761	---NA---			---NA---
XLOC_012671	BnaC03g18820D	2.07823	3.14201	1.74122	0.848987	1.37222	1.52637	AT2G33830.2	DORMANCY ASSOCIATED GENE 2 (DRM2)	(ATDRM2);DORMANCY ASSOCIATED GENE 2 (DRM2)	dormancy-associated protein-like 1	Dormancy/auxin associated family protein;(source:Araport11)
XLOC_081631	BnaC05g21730D	2.07811	2.25425	-0.217758	1.05196	0.575555	-1.85198	AT1G28260.2			Telomerase activating protein Est1
XLOC_040396	BnaC02g12420D	2.07701	0.669342	0.297696	1.63642	0.526643	-0.859106	AT5G56180.1	ACTIN-RELATED PROTEIN 8 (ARP8)	ACTIN-RELATED PROTEIN 8 (ARP8);ACTIN-RELATED PROTEIN 8 (ATARP8); (ARP8)	actin-related protein 8	encodes a protein whose sequence is similar to actin-related proteins (ARPs) in other organisms. Member of nuclear ARP family of genes.
XLOC_000436	BnaA07g22750D	2.07179	4.36494	2.63087	2.7863	3.23604	0.914334	AT1G73260.1	KUNITZ TRYPSIN INHIBITOR 1 (KTI1)	ARABIDOPSIS THALIANA KUNITZ TRYPSIN INHIBITOR 4 (ATKTI4);ARABIDOPSIS THALIANA KUNITZ TRYPSIN INHIBITOR 1 (ATKTI1);KUNITZ TRYPSIN INHIBITOR 1 (KTI1)	Kunitz family trypsin and protease inhibitor protein	Encodes a trypsin inhibitor involved in modulating programmed cell death in plant-pathogen interactions.
XLOC_095587	BnaCnng41290D	2.07008	0.614636	0.343622	1.60624	1.29421	0.818343	AT3G23080.1			Polyketide cyclase/dehydrase and lipid transport superfamily protein	Polyketide cyclase/dehydrase and lipid transport superfamily protein;(source:Araport11)
XLOC_086292	BnaC05g50970D	2.06945	0.255353	5.53137	1.1906	6.94726	0	AT1G26790.1	CYCLING DOF FACTOR 6 (CDF6)	CYCLING DOF FACTOR 6 (CDF6)	Dof-type zinc finger DNA-binding family protein	Dof-type zinc finger DNA-binding family protein;(source:Araport11)
XLOC_031420	BnaC04g40450D	2.06808	-0.468718	-1.49887	0.647276	0.77939	-1.24292	AT5G65940.1	BETA-HYDROXYISOBUTYRYL-COA HYDROLASE 1 (chy1)	BETA-HYDROXYISOBUTYRYL-COA HYDROLASE 1 (chy1)	ATP-dependent caseinolytic (Clp) protease/crotonase family protein	hydrolyzes beta-hydroxyisobutyryl-CoA
XLOC_098339	BnaA03g57280D	2.06645	2.3341	-1.08415	0.482527	0.896929	1.1016	AT1G56220.3			Dormancy/auxin associated family protein	Dormancy/auxin associated family protein;(source:Araport11)
XLOC_025214	BnaC08g06430D	2.06593	0.887262	0.581974	1.35005	-0.0213426	-1.03245	AT1G23800.1	ALDEHYDE DEHYDROGENASE 2B7 (ALDH2B7)	ALDEHYDE DEHYDROGENASE 2B (ALDH2B);ALDEHYDE DEHYDROGENASE 2B7 (ALDH2B7)	aldehyde dehydrogenase 11A3	Encodes a mitochondrial aldehyde dehydrogenase; nuclear gene for mitochondrial product.
XLOC_068948	BnaA09g27350D	2.05451	2.73923	1.76145	0.91214	0.944264	1.42267	AT1G28330.5	DORMANCY-ASSOCIATED PROTEIN-LIKE 1 (DYL1)	(ATDRM1);DORMANCY-ASSOCIATED PROTEIN-LIKE 1 (DYL1);DORMANCY-ASSOCIATED PROTEIN 1 (DRM1)	dormancy-associated protein-like 1	dormancy-associated protein (DRM1)
XLOC_099980	BnaAnng25090D	2.05132	-0.0974707	0.186217	1.17996	-0.681592	-0.341052	AT4G13250.2			NAD(P)-binding Rossmann-fold superfamily protein
XLOC_072583	BnaCnng08500D	2.0501	0.487793	0.512186	0.412411	-0.225462	-0.00517819	AT4G11740.1	(SAY1)	(SAY1)	Ubiquitin-like superfamily protein	Isolated as a suppressor of a dominant mutant in the Ara4 gene that was expressed in yeast ypt1 mutant strains. A novel protein with a small region of similarity to coil-coiled domain of yeast VSP27 protein.
XLOC_077499	BnaC02g17130D	2.04874	0.988671	0.679643	2.06404	1.02827	-0.270531	AT1G67070.1	DARK INDUCIBLE 9 (DIN9)	PHOSPHOMANNOSE ISOMERASE 2 (PMI2);DARK INDUCIBLE 9 (DIN9)	Mannose-6-phosphate isomerase, type I	Encodes a protein with phosphomannose isomerase activity that is involved in synthesis of ascorbic acid. Expression is induced after 24 hours of dark treatment, in senescing leaves and treatment with exogenous photosynthesis inhibitor. Induction of gene expression was suppressed in excised leaves supplied with sugar. The authors suggest that the gene's expression pattern is responding to the leve…
XLOC_030262	BnaA08g23680D	2.04818	-0.89862	-0.0784326	-1.9657	0.239778	-3.3271	AT1G16030.1	HEAT SHOCK PROTEIN 70B (Hsp70b)	HEAT SHOCK PROTEIN 70B (Hsp70b)	Heat shock protein 70 (Hsp 70) family protein	heat shock protein 70B;(source:Araport11)
XLOC_090842	BnaA04g29550D	2.0464	2.16512	-6.39147	1.37095	-1.37501	-1.08358	AT2G47770.1	TSPO(OUTER MEMBRANE TRYPTOPHAN-RICH SENSORY PROTEIN)-RELATED (TSPO)	TSPO(OUTER MEMBRANE TRYPTOPHAN-RICH SENSORY PROTEIN)-RELATED (ATTSPO);TSPO(OUTER MEMBRANE TRYPTOPHAN-RICH SENSORY PROTEIN)-RELATED (TSPO)	TSPO(outer membrane tryptophan-rich sensory protein)-related	Encodes a membrane-bound protein designated AtTSPO (Arabidopsis thaliana TSPO-related). AtTSPO is related to the bacterial outer membrane tryptophan-rich sensory protein (TspO) and the mammalian mitochondrial 18 kDa Translocator Protein (18 kDa TSPO), members of the TspO/MBR domain-containing membrane proteins. Mainly detected in dry seeds, but can be induced in vegetative tissues by osmotic or s…
XLOC_096836	BnaAnng19750D	2.04578	3.05287	-1.16771	-0.376915	-0.397761	-3.90371	AT4G36410.1	UBIQUITIN-CONJUGATING ENZYME 17 (UBC17)	UBIQUITIN-CONJUGATING ENZYME 17 (UBC17)	ubiquitin-conjugating enzyme 10	ubiquitin-conjugating enzyme
XLOC_091291	BnaAnng14100D	2.04402	0.480589	0.820631	0.951909	-0.873709	-1.76137	AT1G67800.4			Copine (Calcium-dependent phospholipid-binding protein) family
XLOC_098227	BnaCnng49870D	2.04312	1.88981	0.117803	1.64174	0.618181	-1.38415	AT2G40420.1			Transmembrane amino acid transporter family protein	Encodes a putative amino acid transporter.
XLOC_089494	BnaA06g01730D	2.04247	5.25031	3.86952	1.42893	3.61701	-1.54023	AT3G15450.1			Aluminium induced protein with YGL and LRDR motifs	aluminum induced protein with YGL and LRDR motifs;(source:Araport11)
XLOC_049961	BnaC02g34400D	2.03899	0.0367736	-0.377632	1.56807	-0.121893	-0.583699	AT2G02180.1	TOBAMOVIRUS MULTIPLICATION PROTEIN 3 (TOM3)	TOBAMOVIRUS MULTIPLICATION PROTEIN 3 (TOM3)	tobamovirus multiplication protein 3	Necessary for the efficient multiplication of tobamoviruses. The mRNA is cell-to-cell mobile.
XLOC_087563	BnaA08g11650D	2.03754	2.94581	0.0181449	1.70943	2.75911	-0.672871	AT4G34030.1	3-METHYLCROTONYL-COA CARBOXYLASE (MCCB)	3-METHYLCROTONYL-COA CARBOXYLASE (MCCB)	3-methylcrotonyl-CoA carboxylase	MCC-B is involved in leucine degradation in mitochondria. The active protein is a dimer of MCC-A and MCC-B. MCC-A is biotinylated whereas MCC-B is not. The mRNA is cell-to-cell mobile.
XLOC_020106	BnaA09g22280D	2.03643	0.0934728	-0.151692	2.07449	0.0987175	-2.26765	AT5G49690.1			UDP-Glycosyltransferase superfamily protein	UDP-Glycosyltransferase superfamily protein;(source:Araport11)
XLOC_077652	BnaA10g08530D	2.03621	0.222379	0.281767	1.33348	0.518213	-0.948108	AT5G54730.1	HOMOLOG OF YEAST AUTOPHAGY 18 (ATG18) F (G18F)	ARABIDOPSIS THALIANA HOMOLOG OF YEAST AUTOPHAGY 18 (ATG18) F (ATATG18F);HOMOLOG OF YEAST AUTOPHAGY 18 (ATG18) F (ATG18F);HOMOLOG OF YEAST AUTOPHAGY 18 (ATG18) F (G18F)	homolog of yeast autophagy 18 (ATG18) F	yeast autophagy 18 F-like protein;(source:Araport11)
XLOC_019683	snoR1	2.03598	-0.358062	1.6704	-15.9376	14.8642	0.684329	---NA---			---NA---
XLOC_077989	BnaC03g23880D	2.03576	-0.887593	-3.15796	-0.845281	-1.96269	-9.56644	AT2G42870.1	PHY RAPIDLY REGULATED 1 (PAR1)	HELIX-LOOP-HELIX 1 (HLH1);PHY RAPIDLY REGULATED 1 (PAR1)	phy rapidly regulated 1	Encodes PHYTOCHROME RAPIDLY REGULATED1 (PAR1), an atypical basic helix-loop-helix (bHLP) protein. Closely related to PAR2 (At3g58850). Up regulated after simulated shade perception. Acts in the nucleus to control plant development and as a negative regulator of shade avoidance response. Functions as transcriptional repressor of auxin-responsive genes SAUR15 (AT4G38850) and SAUR68 (AT1G29510).
XLOC_049195	BnaC03g44410D	2.03561	-0.621045	-0.424802	0.612154	-0.900673	-0.790197	AT2G04410.1			RPM1-interacting protein 4 (RIN4) family protein	RPM1-interacting protein 4 (RIN4) family protein;(source:Araport11)
XLOC_015380	BnaA03g34550D	2.03483	2.1179	3.81523	1.06961	1.41018	1.89802	AT3G17510.1	CBL-INTERACTING PROTEIN KINASE 1 (CIPK1)	CBL-INTERACTING PROTEIN KINASE 1 (CIPK1);SNF1-RELATED PROTEIN KINASE 3.16 (SnRK3.16)	CBL-interacting protein kinase 3	Encodes a CBL-interacting protein kinase. Specifically interacts with ECT1 and ECT2.
XLOC_064160	BnaA06g14470D	2.02727	0.78318	-0.134171	1.17162	1.30824	0.965291	AT1G20560.1	ACYL ACTIVATING ENZYME 1 (AAE1)	ACYL ACTIVATING ENZYME 1 (AAE1)	AMP-dependent synthetase and ligase family protein	acyl activating enzyme 1;(source:Araport11)
XLOC_062004	BnaC03g64870D	2.02716	0.601183	-1.23864	1.65395	1.08152	-0.181969	AT4G05530.1	INDOLE-3-BUTYRIC ACID RESPONSE 1 (IBR1)	SHORT-CHAIN DEHYDROGENASE/REDUCTASE A (SDRA);INDOLE-3-BUTYRIC ACID RESPONSE 1 (IBR1);INCREASED BOTRYTIS RESISTANCE 1 (IBR1)	NAD(P)-binding Rossmann-fold superfamily protein	Encodes a peroxisomal member of the short-chain dehydrogenase/reductase (SDR) family of enzymes. Loss of IBR1 function causes increased resistance to indole-3-butyric acid without affecting plant responses to IAA, NAA, and 2,4-D. This enzyme may be responsible for catalyzing a dehydrogenation step in the beta-oxidation-like conversion of IBA to IAA. The mRNA is cell-to-cell mobile.
XLOC_049320	BnaC05g01340D	2.02713	2.43464	-0.556698	1.03861	-0.233593	-2.88053	AT1G02640.1	BETA-XYLOSIDASE 2 (BXL2)	BETA-XYLOSIDASE 2 (BXL2);BETA-XYLOSIDASE 2 (ATBXL2)	Glycosyl hydrolase family protein	encodes a protein similar to a beta-xylosidase located in the extracellular matrix. This is a member of glycosyl hydrolase family 3 and has six other closely related members.
XLOC_060710	BnaA06g12410D,BnaA06g12420D	2.02427	0.907675	0.0943079	0.908353	0.453694	-1.39733	AT1G18270.1			6-phosphogluconate dehydrogenase family protein
XLOC_020542	BnaA07g35640D	2.02157	2.2876	2.72321	1.04947	2.12891	1.34792	AT1G80440.1	KISS ME DEADLY 1 (KMD1)	KISS ME DEADLY 1 (KMD1);KELCH REPEAT F-BOX 20 (KFB20)	Galactose oxidase/kelch repeat superfamily protein	Encodes a member of a family of F-box proteins, called the KISS ME DEADLY (KMD) family, that targets type-B ARR proteins for degradation and is involved in the negative regulation of the cytokinin response. Also named as KFB20, a member of a group of Kelch repeat F-box proteins that negatively regulate phenylpropanoid biosynthesis by targeting the phenypropanoid biosynthesis enzyme phenylalanine …
XLOC_041235	BnaC05g26970D	2.02008	0.831928	-0.412612	1.76942	0.793951	-1.06045	AT1G50890.1			ARM repeat superfamily protein	ARM repeat superfamily protein;(source:Araport11)
XLOC_094058	BnaCnng36670D	2.01969	1.27756	0.125696	0.965845	1.07171	-2.50397	AT3G52070.1			unknown protein; FUNCTIONS IN: molecular_function unknown; INVOLVED IN: biological_process unknown; LOCATED IN: chloroplast; EXPRESSED IN: 22 plant structures; EXPRESSED DURING: 13 growth stages; Has 23 Blast hits to 23 proteins in 10 species: Archae - 0; Bacteria - 0; Metazoa - 0; Fungi - 0; Plants - 23; Viruses - 0; Other Eukaryotes - 0 (source: NCBI BLink).	RNA/RNP complex-1-interacting phosphatase;(source:Araport11)
XLOC_022535	BnaA01g16450D	2.01942	-0.751822	-0.630569	1.02596	1.21056	0.361771	AT4G27450.1			Aluminium induced protein with YGL and LRDR motifs	aluminum induced protein with YGL and LRDR motifs;(source:Araport11)
XLOC_104851	-	2.01546	0.430873	0.737531	1.47138	-0.3371	-1.15656	AT3G28690.2			Protein kinase superfamily protein	Protein kinase superfamily protein;(source:Araport11)
XLOC_030899	BnaA02g20810D	2.01417	1.18869	-0.191167	0.750731	0.0798323	-0.204955	AT4G02860.1	D-AMINO ACID RACEMASE2 (DAAR2)	D-AMINO ACID RACEMASE2 (DAAR2)	Phenazine biosynthesis PhzC/PhzF protein	Phenazine biosynthesis PhzC/PhzF protein;(source:Araport11)
XLOC_067406	BnaC03g15940D	2.01113	1.14207	1.58334	2.40577	0.686761	1.57534	AT5G51570.1			SPFH/Band 7/PHB domain-containing membrane-associated protein family	SPFH/Band 7/PHB domain-containing membrane-associated protein family;(source:Araport11)
XLOC_034047	BnaA06g22040D	2.00992	2.24047	1.55894	1.39125	2.22966	1.47187	AT5G62530.1	ALDEHYDE DEHYDROGENASE 12A1 (ALDH12A1)	ALDEHYDE DEHYDROGENASE 12A1 (ALDH12A1);DELTA1-PYRROLINE-5-CARBOXYLATE DEHYDROGENASE (P5CDH);ARABIDOPSIS THALIANA DELTA1-PYRROLINE-5-CARBOXYLATE DEHYDROGENASE (ATP5CDH)	aldehyde dehydrogenase 7B4	Encodes mitochondrial Delta-pyrroline-5- carboxylate dehydrogenase. Involved in the catabolism of proline to glutamate. Involved in protection from proline toxicity. Induced at pathogen infection sites. P5CDH and SRO5 (an overlapping gene in the sense orientation) generate 24-nt and 21-nt siRNAs, which together are components of a regulatory loop controlling reactive oxygen species (ROS) producti…
XLOC_023380	BnaA10g01280D	2.00881	2.05714	-0.604886	0.522689	0.292386	-2.09518	AT1G02640.1	BETA-XYLOSIDASE 2 (BXL2)	BETA-XYLOSIDASE 2 (BXL2);BETA-XYLOSIDASE 2 (ATBXL2)	Glycosyl hydrolase family protein	encodes a protein similar to a beta-xylosidase located in the extracellular matrix. This is a member of glycosyl hydrolase family 3 and has six other closely related members.
XLOC_068693	-	2.00815	-0.266007	-1.11639	0.221569	-0.197654	-1.01278	AT1G52030.1			myrosinase-binding protein 2
XLOC_031301	BnaA05g24230D	2.00714	4.02967	2.29379	2.08039	1.67832	0.802253	AT3G16530.1			Concanavalin A-like lectin protein kinase family protein	Lectin like protein whose expression is induced upon treatment with chitin oligomers.
XLOC_049482	BnaC04g42720D	2.00613	0.284552	1.4748	1.54488	-0.490323	0.412595	AT2G32020.1			Acyl-CoA N-acyltransferases (NAT) superfamily protein	Acyl-CoA N-acyltransferases (NAT) superfamily protein;(source:Araport11)
XLOC_078698	BnaA01g21450D	2.00351	1.19445	0.245152	2.04455	0.0277624	-1.38489	AT1G55020.1	LIPOXYGENASE 1 (LOX1)	ARABIDOPSIS LIPOXYGENASE 1 (ATLOX1);LIPOXYGENASE 1 (LOX1)	PLAT/LH2 domain-containing lipoxygenase family protein	lipoxygenase, a defense gene conferring resistance Xanthomonas campestris The mRNA is cell-to-cell mobile.
XLOC_019436	BnaA06g30410D	2.00224	0.408604	-1.67905	1.44212	-0.951299	-0.972091	AT5G48150.2			GRAS family transcription factor
XLOC_061834	BnaA09g35630D	1.99871	0.00285871	-0.606052	1.11138	-1.56268	-2.37103	AT3G56170.1	CA-2+ DEPENDENT NUCLEASE (CAN)	CALCIUM DEPENDENT NUCLEASE 1 (CAN1);CA-2+ DEPENDENT NUCLEASE (CAN)	Staphylococcal nuclease homologue	Encodes a calcium-dependent nuclease with similarity to staphylococcal nuclease.
XLOC_014450	BnaC09g06780D	1.9987	2.64491	1.65723	1.50837	1.03553	0.0413682	AT5G65110.1	ACYL-COA OXIDASE 2 (ACX2)	ACYL-COA OXIDASE 2 (ACX2); (ATACX2)	acyl-CoA oxidase 2	Encodes an acyl-CoA oxidase presumably involved in long chain fatty acid biosynthesis.
XLOC_008138	BnaA01g03370D	1.99561	-0.0904286	0.957716	1.56479	0.0317137	1.52503	AT4G33540.1			metallo-beta-lactamase family protein	metallo-beta-lactamase family protein;(source:Araport11)
XLOC_030862	BnaA02g21330D	1.99498	-1.50468	-0.599415	-2.55739	-0.631439	-2.70508	AT4G12400.2	HOP3 (Hop3)	HOP3 (Hop3)	stress-inducible protein, putative	Encodes one of the 36 carboxylate clamp (CC)-tetratricopeptide repeat (TPR) proteins (Prasad 2010, Pubmed ID: 20856808) with potential to interact with Hsp90/Hsp70 as co-chaperones.
XLOC_083621	BnaA06g16600D	1.99243	0.569985	0.567382	0.822502	0.0457217	-5.60358	AT3G48360.1	BTB AND TAZ DOMAIN PROTEIN 2 (bt2)	(ATBT2);BTB AND TAZ DOMAIN PROTEIN 2 (bt2)	BTB and TAZ domain protein 4	Encodes a protein (BT2) that is an essential component of the TAC1-mediated telomerase activation pathway. Acts redundantly with BT3 and BT1 during female gametophyte development and with BT3 during male gametophyte development. BT2 also mediates multiple responses to nutrients, stresses, and hormones.
XLOC_006471	BnaC08g24950D	1.99207	1.29601	0.146367	1.99782	0.988291	-0.299845	AT3G54110.1	PLANT UNCOUPLING MITOCHONDRIAL PROTEIN 1 (PUMP1)	UNCOUPLING PROTEIN 1 (UCP1);ARABIDOPSIS THALIANA UNCOUPLING PROTEIN 1 (ATUCP1);ARABIDOPSIS THALIANA PLANT UNCOUPLING MITOCHONDRIAL PROTEIN 1 (ATPUMP1); (UCP);PLANT UNCOUPLING MITOCHONDRIAL PROTEIN 1 (PUMP1)	Mitochondrial substrate carrier family protein	Member of Uncoupling protein PUMP2 family. Encodes a mitochondrial uncoupling protein AtUCP1 involved in maintain the redox poise of the mitochondrial electron transport chain to facilitate photosynthetic metabolism. Disruption of UCP1 results in a photosynthetic phenotype. Specifically there is a restriction in photorespiration with a decrease in the rate of oxidation of photorespiratory glycine…
XLOC_056638	-	1.99042	1.76341	13.3777	0	0	0	---NA---			---NA---
XLOC_027535	BnaC07g37050D	1.98833	0.240557	0.467976	0.368816	0.425541	-0.00189711	AT4G21980.2	AUTOPHAGY 8A (APG8A)	AUTOPHAGY-RELATED 8A (ATG8A);AUTOPHAGY 8A (APG8A)	Ubiquitin-like superfamily protein	Encodes APG8, a component of autophagy conjugation pathway. Delivered to the lumens of vacuole under nitrogen-starvation condition. Highest expression in flowers. mRNA abundance increased during dark-induced carbon starvation. Predominantly cytoplasmic with or without N starvation. Upon concanamycin A the protein accumulates in the central vacuole as punctuate structures that resemble autophagic …
XLOC_002689	BnaA10g20680D	1.98651	1.89344	1.61119	0.316422	0.243578	-1.95586	AT5G11920.1	6-&1-FRUCTAN EXOHYDROLASE (cwINV6)	6-&1-FRUCTAN EXOHYDROLASE (AtcwINV6);6-&1-FRUCTAN EXOHYDROLASE (cwINV6)	Glycosyl hydrolases family 32 protein	Encodes a protein with fructan exohydrolase (FEH) activity acting on both inulin and levan-type fructans (1- and 6-FEH). The enzyme does not have invertase activity.
XLOC_052933	BnaA09g07780D	1.9845	6.73781	0	2.34533	4.70512	-5.8456	AT5G66650.1			Protein of unknown function (DUF607)	calcium uniporter (DUF607);(source:Araport11)
XLOC_066232	BnaC05g15870D	1.98447	1.14423	0.445816	1.28958	0.999948	0.194695	AT1G20560.1	ACYL ACTIVATING ENZYME 1 (AAE1)	ACYL ACTIVATING ENZYME 1 (AAE1)	AMP-dependent synthetase and ligase family protein	acyl activating enzyme 1;(source:Araport11)
XLOC_083280	BnaA09g12150D,BnaA09g12160D	1.97864	0.877375	-1.16676	-0.094321	1.24423	1.73298	AT1G64570.1	DUO POLLEN 3 (DUO3)	DUO POLLEN 3 (DUO3)	Homeodomain-like superfamily protein	Homeodomain-like superfamily protein;(source:Araport11)
XLOC_054149	BnaA09g04830D	1.97721	3.17627	0.143723	1.09106	2.11274	0.550601	AT5G24490.1			30S ribosomal protein, putative	30S ribosomal protein;(source:Araport11)
XLOC_056115	BnaA09g44550D	1.97636	2.22748	0.652505	1.7591	0.157415	0.0322684	AT1G18500.1	METHYLTHIOALKYLMALATE SYNTHASE-LIKE 4 (MAML-4)	ISOPROPYLMALATE SYNTHASE 1 (IPMS1);METHYLTHIOALKYLMALATE SYNTHASE-LIKE 4 (MAML-4)	methylthioalkylmalate synthase-like 4	Encodes an active Arabidopsis isopropylmalate synthase IPMS1. Involved in leucine biosynthesis. Do not participate in the chain elongation of glucosinolates. Expressed constitutively throughout the plant. Loss of IPMS1 can be compensated by a second isopropylmalate synthase gene IPMS2 (At1g74040). The mRNA is cell-to-cell mobile.
XLOC_048927	BnaC04g47560D	1.97588	1.19305	-0.225785	0.835903	0.281654	-1.17774	AT2G41250.1			Haloacid dehalogenase-like hydrolase (HAD) superfamily protein	Haloacid dehalogenase-like hydrolase (HAD) superfamily protein;(source:Araport11)
XLOC_086202	BnaC06g24340D	1.97409	-0.418572	0.676182	0.982192	3.37504	2.26543	AT1G72430.1	SMALL AUXIN UPREGULATED RNA 78 (SAUR78)	SMALL AUXIN UPREGULATED RNA 78 (SAUR78)	SAUR-like auxin-responsive protein family	SAUR-like auxin-responsive protein family;(source:Araport11)
XLOC_097239	snoZ279_R105_R108	1.97174	-1.47712	1.77431	0.776307	0.132144	1.37637	---NA---			---NA---
XLOC_100284	BnaAnng25870D	1.96857	-0.777118	-0.595307	1.94594	-2.1617	-3.03546	AT1G09500.1			NAD(P)-binding Rossmann-fold superfamily protein	similar to Eucalyptus gunnii alcohol dehydrogenase of unknown physiological function (GI:1143445), Vigna unguiculata (gi:1854445), NOT a cinnamyl-alcohol dehydrogenase
XLOC_033018	BnaC01g11530D	1.96668	-0.705937	-0.283666	0.734207	-1.06578	-1.0552	AT4G19040.1			ENHANCED DISEASE RESISTANCE 2
XLOC_039549	BnaC02g38630D	1.96496	-0.0372843	-8.23259	-0.102854	-0.705002	-2.57818	AT5G48480.1			Lactoylglutathione lyase / glyoxalase I family protein	Lactoylglutathione lyase / glyoxalase I family protein;(source:Araport11)
XLOC_042268	BnaC09g12250D	1.96494	2.51177	0.962661	0.837218	1.23569	3.4274	AT1G64370.1			unknown protein; Has 773 Blast hits to 375 proteins in 118 species: Archae - 0; Bacteria - 97; Metazoa - 421; Fungi - 108; Plants - 31; Viruses - 0; Other Eukaryotes - 116 (source: NCBI BLink).	filaggrin-like protein;(source:Araport11)
XLOC_070415	BnaA01g24160D	1.96487	1.06835	-0.173064	1.30417	1.31929	0.233716	AT3G23080.1			Polyketide cyclase/dehydrase and lipid transport superfamily protein	Polyketide cyclase/dehydrase and lipid transport superfamily protein;(source:Araport11)
XLOC_054099	BnaA09g03780D	1.96159	0.959917	0.49643	0.137198	2.77838	1.90149	AT5G27520.1	PEROXISOMAL ADENINE NUCLEOTIDE CARRIER 2 (PNC2)	(ATPNC2);PEROXISOMAL ADENINE NUCLEOTIDE CARRIER 2 (PNC2)	peroxisomal adenine nucleotide carrier 2	encodes a peroxisomal adenine nucleotide transporter, involved in fatty acid beta-oxidation during early stage of postgerminative growth.
XLOC_045706	BnaC06g13030D	1.96084	4.18578	6.36472	2.84084	4.48419	4.44224	AT5G39150.1			RmlC-like cupins superfamily protein	RmlC-like cupins superfamily protein;(source:Araport11)
XLOC_034474	BnaC03g36890D	1.9601	-0.928091	-0.751227	-1.67041	-0.576217	-3.31677	AT5G54165.1			O-methyltransferase 1	Avr9/Cf-9 rapidly elicited protein;(source:Araport11)
XLOC_036811	BnaC07g21830D	1.95881	2.25038	0.389995	1.1071	-0.208561	0.795407	AT2G02710.1	PAS/LOV PROTEIN B (PLPB)	PAS/LOV PROTEIN B (PLPB);PAS/LOV PROTEIN (PLP)	phototropin 2	Encodes a putative blue light receptor protein.
XLOC_089520	BnaA06g38800D	1.95834	0.491653	0.7587	1.88704	0.98056	0.302668	AT3G45300.1	ISOVALERYL-COA-DEHYDROGENASE (IVD)	ISOVALERYL-COA-DEHYDROGENASE (IVDH); (ATIVD);ISOVALERYL-COA-DEHYDROGENASE (IVD)	acyl-CoA oxidase 4	Encodes isovaleryl-coenzyme a dehydrogenase. Mutants have increases in 12 seed free amino acids, accumulation of seed homomethionine and 3-isovaleroyloxypropyl-glucosinolate, with a concomitant decrease in seed 3-benzoyloxypropyl-glucosinolate. The mRNA is cell-to-cell mobile.
XLOC_074383	BnaC05g15250D	1.95591	0.780662	0.452208	1.04584	0.486607	0.807699	AT1G19660.2			Wound-responsive family protein
XLOC_042315	BnaC09g12140D	1.95515	-0.0544162	-0.0659584	1.21129	-0.388925	-2.25272	---NA---			---NA---
XLOC_026629	BnaA03g38380D	1.9538	1.44042	0.434723	1.78071	0.277118	0.0250467	AT5G41750.2			Disease resistance protein (TIR-NBS-LRR class) family
XLOC_085236	BnaA10g11590D	1.95327	0.808048	0.246242	1.15823	0.976159	-0.0816056	AT5G57655.2			xylose isomerase family protein	xylose isomerase family protein;(source:Araport11)
XLOC_101150	SSU_rRNA_eukarya	1.95224	-0.22811	0.966977	0.35471	-1.40297	0.317619	---NA---			---NA---
XLOC_003622	BnaC03g07730D	1.9516	1.69631	0.115999	2.05274	0.511942	-0.571684	AT5G16370.1	ACYL ACTIVATING ENZYME 5 (AAE5)	ACYL ACTIVATING ENZYME 5 (AAE5)	AMP-dependent synthetase and ligase family protein	acyl activating enzyme 5;(source:Araport11)
XLOC_094321	BnaA07g37270D	1.946	1.26677	0.748388	1.7502	0.876488	-0.392847	AT1G21450.1	SCARECROW-LIKE 1 (SCL1)	SCARECROW-LIKE 1 (SCL1)	GRAS family transcription factor	Encodes a scarecrow-like protein (SCL1). Member of GRAS gene family. The mRNA is cell-to-cell mobile.
XLOC_073875	BnaA03g13060D	1.94525	1.87287	-0.163639	1.64475	1.41107	-0.107932	AT5G51580.1			unknown protein; Has 8 Blast hits to 6 proteins in 4 species: Archae - 0; Bacteria - 0; Metazoa - 2; Fungi - 0; Plants - 5; Viruses - 0; Other Eukaryotes - 1 (source: NCBI BLink).	hypothetical protein;(source:Araport11)
XLOC_013517	BnaC07g28660D	1.94149	1.69409	0.384203	0.898808	1.33892	-2.6462	AT3G05880.1	RARE-COLD-INDUCIBLE 2A (RCI2A)	RARE-COLD-INDUCIBLE 2A (RCI2A)	Low temperature and salt responsive protein family	Induced by low temperatures, dehydration and salt stress and ABA. Encodes a small (54 amino acids), highly hydrophobic protein that bears two potential transmembrane domains.
XLOC_032322	BnaA03g44190D	1.94137	1.35299	0.934201	0.252875	0.268426	-0.65841	AT4G19860.1			alpha/beta-Hydrolases superfamily protein	Encodes a cytosolic calcium-independent phospholipase A.
XLOC_002894	BnaA10g24610D	1.93884	2.24006	3.72325	3.24302	3.02314	3.40788	AT3G26180.1	CYTOCHROME P450, FAMILY 71, SUBFAMILY B, POLYPEPTIDE 20 (CYP71B20)	CYTOCHROME P450, FAMILY 71, SUBFAMILY B, POLYPEPTIDE 20 (CYP71B20)	cytochrome P450, family 71, subfamily A, polypeptide 18	putative cytochrome P450
XLOC_000718	BnaA07g18890D,BnaA07g18900D	1.93681	0.346241	-0.914162	0.837719	-1.23266	-1.02997	AT3G61070.3			peroxin 11E
XLOC_028894	BnaC04g28590D	1.93616	0.187751	0.456831	1.96593	-0.844174	-0.773854	AT3G14990.1	DJ-1 HOMOLOG A (DJ1A)	(DJ-1A);DJ-1 HOMOLOG A (DJ1A);DJ-1 HOMOLOG A (AtDJ1A)	Class I glutamine amidotransferase-like superfamily protein	Encodes a homolog of animal DJ-1 superfamily protein. In the A. thaliana genome, three genes encoding close homologs of human DJ-1 were identified AT3G14990 (DJ1A), AT1G53280 (DJ1B) and AT4G34020 (DJ1C). Among the three homologs, DJ1C is essential for chloroplast development and viability. It exhibits glyoxalase activity towards glyoxal and methylglyoxal. The mRNA is cell-to-cell mobile.
XLOC_035854	BnaA03g40590D	1.93576	1.0057	-1.94286	1.02576	1.6408	-1.30612	AT3G49790.1			Carbohydrate-binding protein	Carbohydrate-binding protein;(source:Araport11)
XLOC_073658	BnaC02g23280D	1.93495	0.465881	0	1.96785	0.197448	-10.3262	---NA---			---NA---
XLOC_075137	U2	1.93461	-0.669402	-0.962274	1.09846	-0.795363	-0.650911	---NA---			---NA---
XLOC_008864	-	1.92986	0.643563	-2.86404	0.0167366	-1.36578	-9.29698	---NA---			---NA---
XLOC_062812	BnaA01g06180D	1.92736	-0.749745	-0.871289	0.9025	-0.490032	0.732703	AT4G30960.1	SOS3-INTERACTING PROTEIN 3 (SIP3)	SOS3-INTERACTING PROTEIN 3 (SIP3);SNF1-RELATED PROTEIN KINASE 3.14 (SNRK3.14);CBL-INTERACTING PROTEIN KINASE 6 (CIPK6);CBL-INTERACTING PROTEIN KINASE 6 (ATCIPK6)	CBL-interacting protein kinase 15	Encodes CBL-interacting protein kinase 6 (CIPK6). Required for development and salt tolerance. The mRNA is cell-to-cell mobile.
XLOC_101666	BnaAnng29790D	1.92656	-0.446703	-0.481684	0.175707	0.8622	-0.0659653	AT1G43890.3			RAB GTPASE HOMOLOG B18
XLOC_036624	U2	1.92574	-0.2194	-0.1484	0.487151	-0.759119	0.421595	---NA---			---NA---
XLOC_007551	BnaA05g04860D	1.92399	2.24334	1.4414	2.66543	0.306434	2.06121	AT2G45440.1	DIHYDRODIPICOLINATE SYNTHASE 2 (DHDPS2)	DIHYDRODIPICOLINATE SYNTHASE 2 (DHDPS2)	dihydrodipicolinate synthase 1	Encodes a protein that likely has dihydropicolinate synthase activity based on its mutant phenotype of decreased lysine levels and increased aspartate levels. The mutant also has increased levels of threonine. The enzyme is predicted to localize to the chloroplast.
XLOC_056662	BnaC02g25950D	1.92376	2.31298	0.579712	1.61155	2.5497	-6.76018	AT1G80920.1	(J8)	DNA J PROTEIN C22 (DJC22); (J8);TRANSLOCON AT THE OUTER ENVELOPE MEMBRANE OF CHLOROPLASTS 12 (Toc12);TRANSLOCON AT THE OUTER ENVELOPE MEMBRANE OF CHLOROPLASTS 12 (AtToc12); (AtJ8)	Chaperone DnaJ-domain superfamily protein	A nuclear encoded soluble protein found in the chloroplast stroma. Negatively regulated by light and has rapid turnover in darkness.
XLOC_028318	BnaC07g17990D	1.9226	1.81065	1.01116	1.63148	2.34897	1.94337	AT1G54040.2	EPITHIOSPECIFIER PROTEIN (ESP)	EPITHIOSPECIFIER PROTEIN (ESP); (TASTY)	Galactose oxidase/kelch repeat superfamily protein	Epithiospecifier protein, interacts with WRKY53. Involved in pathogen resistance and leaf senescence.
XLOC_058575	BnaA06g00830D	1.92114	0.385799	-0.454974	0.754992	0.235232	-0.648325	AT1G53600.1			Tetratricopeptide repeat (TPR)-like superfamily protein	Tetratricopeptide repeat (TPR)-like superfamily protein;(source:Araport11)
XLOC_035677	BnaC02g27990D	1.92018	1.08973	-1.36109	2.26614	0.83309	-1.80425	AT4G01550.1	NAC DOMAIN CONTAINING PROTEIN 69 (NAC069)	NAC DOMAIN CONTAINING PROTEIN 69 (NAC069);NAC WITH TRANSMEMBRANE MOTIF 2 (NTM2); (NTL13);NAC DOMAIN CONTAINING PROTEIN 69 (anac069)	NAC transcription factor-like 9	Encodes a plasma-membrane bound NAC transcription factor, whose controlled proteolytic activation allows it to enter the nucleus.
XLOC_031097	BnaA05g25660D	1.91957	2.67309	1.80095	0.587848	1.90953	-0.152413	AT3G13750.1	BETA GALACTOSIDASE 1 (BGAL1)	BETA GALACTOSIDASE 1 (BGAL1);BETA-GALACTOSIDASE 1 (BGAL1)	beta-galactosidase 3	beta-galactosidase, glycosyl hydrolase family 35 The mRNA is cell-to-cell mobile.
XLOC_088807	BnaCnng24580D	1.91438	-0.513971	0.306759	2.40258	-0.404926	0.502641	AT5G61820.1			FUNCTIONS IN: molecular_function unknown; INVOLVED IN: biological_process unknown; LOCATED IN: vacuole; EXPRESSED IN: 24 plant structures; EXPRESSED DURING: 15 growth stages; CONTAINS InterPro DOMAIN/s: Stress up-regulated Nod 19 (InterPro:IPR011692); Has 30201 Blast hits to 17322 proteins in 780 species: Archae - 12; Bacteria - 1396; Metazoa - 17338; Fungi - 3422; Plants - 5037; Viruses - 0; Oth…	stress up-regulated Nod 19 protein;(source:Araport11)
XLOC_042063	BnaA06g16210D	1.91393	-0.119982	-0.278648	1.77733	0.0874691	-1.83557	AT3G49060.1			U-box domain-containing protein kinase family protein	U-box domain-containing protein kinase family protein;(source:Araport11)
XLOC_072549	BnaA02g19960D	1.91337	12.4299	10.8963	1.23202	-1.07393	-11.503	---NA---			---NA---
XLOC_033189	BnaC09g24800D	1.91279	0.0693752	-2.04837	0.49727	-0.269655	-1.83252	AT4G09890.1			Protein of unknown function (DUF3511)	mediator of RNA polymerase II transcription subunit, putative (DUF3511);(source:Araport11)
XLOC_054511	BnaA01g28200D	1.90865	2.43616	0.675975	1.91031	-6.45352	2.8589	AT3G16140.1	PHOTOSYSTEM I SUBUNIT H-1 (PSAH-1)	PHOTOSYSTEM I SUBUNIT H-1 (PSAH-1)	photosystem I subunit H-1	Encodes subunit H of photosystem I reaction center subunit VI.
XLOC_093690	SSU_rRNA_eukarya	1.90598	2.43285	4.08637	1.33731	3.44022	5.60548	---NA---			---NA---
XLOC_031958	BnaC06g16360D	1.90475	0.420767	0.326538	1.6113	0.910228	-0.0739619	AT3G58170.1	BET1P/SFT1P-LIKE PROTEIN 14A (BS14A)	(ATBET11);ARABIDOPSIS THALIANA BET1P/SFT1P-LIKE PROTEIN 14A (ATBS14A); (BET11);BET1P/SFT1P-LIKE PROTEIN 14A (BS14A)	BET1P/SFT1P-like protein 14A	Encodes a Bet1/Sft1-like SNARE protein which fully suppresses the temperature-sensitive growth defect in <i>sft1-1</i> yeast cells; however, it cannot support the deletion of the yeast BET1 gene (<i>bet1&#916;</i>).
XLOC_089322	BnaA08g30360D	1.9031	8.63922	-0.598165	1.04618	2.22235	-4.60682	AT4G16690.1	METHYL ESTERASE 16 (MES16)	ARABIDOPSIS THALIANA METHYL ESTERASE 16 (ATMES16);METHYL ESTERASE 16 (MES16)	methyl esterase 4	Encodes a protein shown to have carboxylesterase activity, methyl IAA esterase activity, and methyl jasmonate esterase activity in vitro. This protein does not act on MeSA, MeGA4, or MEGA9 in vitro. Although MES16 is similar to MES17, a MeIAA hydrolase, two mes16 mutant lines (SALK_151578) and (SALK_139756) do not show altered sensitivity to MeIAA in root growth assays. MES16 transcripts appear t…
XLOC_007235	BnaA03g26510D	1.90284	1.05722	-0.253722	2.41886	0.20644	-1.13717	AT4G01870.1			tolB protein-related	tolB protein-like protein;(source:Araport11)
XLOC_035516	BnaC06g28520D	1.90029	0.955039	0.594517	1.66573	0.877037	-0.710815	AT1G67480.2			Galactose oxidase/kelch repeat superfamily protein
XLOC_098738	BnaCnng51750D	1.8971	1.1469	0.935256	1.25572	0.741018	1.01083	AT1G28050.1	B-BOX DOMAIN PROTEIN 13 (BBX13)	B-BOX DOMAIN PROTEIN 13 (BBX13)	B-box type zinc finger protein with CCT domain	B-box type zinc finger protein with CCT domain-containing protein;(source:Araport11)
XLOC_102030	-	1.8961	-0.890749	0.369767	-0.107244	0.637332	-0.894433	AT1G78900.2			vacuolar ATP synthase subunit A
XLOC_004594	BnaC08g28500D	1.89339	1.46494	-0.673705	1.78547	1.29493	-0.893981	AT3G57520.1	SEED IMBIBITION 2 (SIP2)	RAFFINOSE SYNTHASE 2 (RS2);SEED IMBIBITION 2 (SIP2);SEED IMBIBITION 2 (AtSIP2)	Raffinose synthase family protein	SIP2 encodes a raffinose-specific alpha-galactosidase that catalyzes the breakdown of raffinose into alpha-galatose and sucrose. This enzyme may function in unloading raffinose from the phloem as part of sink metabolism. Although it was originally predicted to act as a raffinose synthase (RS), that activity was not observed for recombinant SIP2.
XLOC_061822	BnaA09g35890D	1.89301	1.25584	1.07147	0.483002	0.938867	0.304221	AT3G56440.1	HOMOLOG OF YEAST AUTOPHAGY 18 (ATG18) D (ATG18D)	HOMOLOG OF YEAST AUTOPHAGY 18 (ATG18) D (ATATG18D);HOMOLOG OF YEAST AUTOPHAGY 18 (ATG18) D (ATG18D)	homolog of yeast autophagy 18C	yeast autophagy 18 D-like protein;(source:Araport11)
XLOC_000128	BnaA07g16750D	1.893	1.1306	0.0937687	1.01735	0.639632	-0.4434	AT3G56140.1	RETICULATA-RELATED 6 (RER6)	RETICULATA-RELATED 6 (RER6)	reticulata-related 1	DUF399 family protein, putative (DUF399 and DUF3411);(source:Araport11)
XLOC_031382	BnaC04g41120D	1.89171	0.0443252	1.03764	2.49711	-0.385863	-1.61413	AT2G30490.1	CINNAMATE-4-HYDROXYLASE (C4H)	REDUCED EPRDERMAL FLUORESCENCE 3 (REF3); (CYP73A5);CINNAMATE-4-HYDROXYLASE (C4H);CINNAMATE 4-HYDROXYLASE (ATC4H)	cytochrome P450, family 71, subfamily A, polypeptide 24	Encodes a cinnamate-4-hydroxylase. Mutations in this gene impact phenylpropanoid metabolism, growth and development.
XLOC_035943	BnaA03g38920D	1.89152	0.567507	-0.59384	1.48344	1.70105	-1.30411	AT2G15890.1	MATERNAL EFFECT EMBRYO ARREST 14 (MEE14)	CCG-BINDING PROTEIN 1 (CBP1);MATERNAL EFFECT EMBRYO ARREST 14 (MEE14)	maternal effect embryo arrest 14	Encodes CBP1, a regulator of transcription initiation in central cell-mediated pollen tube guidance.
XLOC_054040	BnaA09g04260D	1.88385	0.636442	1.46712	1.77294	-0.113733	-0.230253	AT5G26340.1	(MSS1)	SUGAR TRANSPORT PROTEIN 13 (ATSTP13);SUGAR TRANSPORT PROTEIN 13 (STP13); (MSS1)	Major facilitator superfamily protein	Encodes a protein with high affinity, hexose-specific/H+ symporter activity. The activity of the transporter appears to be negatively regulated by phosphorylation. Importantly, microarray analysis, as well as the study of the expression of this gene in mutants involved in programmed cell death (PCD) demonstrated a tight correlation between this gene's expression and PCD.
XLOC_084759	BnaA09g55310D	1.88301	0.634468	0.433535	1.21472	0.433964	-0.521034	AT3G58750.1	CITRATE SYNTHASE 2 (CSY2)	CITRATE SYNTHASE 2 (CSY2)	Citrate synthase family protein	Encodes a peroxisomal citrate synthase that is expressed throughout seedling and shoot development.
XLOC_045105	BnaC06g23700D	1.88244	2.74331	2.15291	2.26753	1.35124	0.742445	AT1G73260.1	KUNITZ TRYPSIN INHIBITOR 1 (KTI1)	ARABIDOPSIS THALIANA KUNITZ TRYPSIN INHIBITOR 4 (ATKTI4);ARABIDOPSIS THALIANA KUNITZ TRYPSIN INHIBITOR 1 (ATKTI1);KUNITZ TRYPSIN INHIBITOR 1 (KTI1)	Kunitz family trypsin and protease inhibitor protein	Encodes a trypsin inhibitor involved in modulating programmed cell death in plant-pathogen interactions.
XLOC_036888	BnaC07g21740D	1.8764	0.769965	0.596993	0.0831432	0.290859	-2.32009	AT2G02390.1			glutathione S-transferase zeta 1
XLOC_025971	BnaA10g14420D	1.87578	1.71516	-0.0494694	0.915207	1.53977	0.402375	AT5G21170.2	(AKINBETA1)	(AKINBETA1); (KIN&#946;1)	5'-AMP-activated protein kinase beta-2 subunit protein	Encodes AKINbeta1, a subunit of the SnRK1 kinase (Sucrose non-fermenting-1-related protein kinase). Involved in regulation of nitrogen and sugar metabolism. As part of the regulatory subunit, it binds maltose which promotes kinase activity.
XLOC_001875	BnaC01g03800D	1.87561	0.307776	-0.247137	6.57624	5.6018	-6.08416	AT4G34620.1	SMALL SUBUNIT RIBOSOMAL PROTEIN 16 (SSR16)	SMALL SUBUNIT RIBOSOMAL PROTEIN 16 (SSR16)	small subunit ribosomal protein 16	Encodes ribosomal protein S16, has embryo-defective lethal mutant phenotype
XLOC_102105	-	1.86975	0.764991	1.60457	1.36765	-2.87877	0.958959	---NA---			---NA---
XLOC_027927	BnaC01g18010D	1.86934	0.706068	-1.58969	0.888853	-2.60961	0.0542349	AT4G26050.1	PLANT INTRACELLULAR RAS GROUP-RELATED LRR 8 (PIRL8)	PLANT INTRACELLULAR RAS GROUP-RELATED LRR 8 (PIRL8)	Leucine-rich repeat (LRR) family protein	Encodes PIRL8, a member of the Plant Intracellular Ras-group-related LRRs (Leucine rich repeat proteins). PIRLs are a distinct, plant-specific class of intracellular LRRs that likely mediate protein interactions, possibly in the context of signal transduction. The mRNA is cell-to-cell mobile.
XLOC_001915	BnaC01g02920D	1.86869	0.276471	-0.405541	1.51785	0.182457	-1.06739	AT4G35760.1	LUMEN THIOL OXIDOREDUCTASE 1 (LTO1)	LUMEN THIOL OXIDOREDUCTASE 1 (LTO1)	NAD(P)H dehydrogenase (quinone)s	Encodes a bimodular enzyme comprising an integral domain homologous to the catalytic subunit of mammalian vitamin K epoxide reductase (VKORC1, EC 1.1.4.1) that is fused to a soluble thioredoxin-like moiety. Using yeast microsomes as a recombinant system, it was shown that the VKORC1 domain of At4g35760 functions as a stringent naphthoquinone reductase, and that its reduced Trx-like partner can se…
XLOC_022085	BnaA03g10160D	1.8685	1.34325	2.30439	1.77898	-0.389539	-6.31279	AT5G57630.1	CBL-INTERACTING PROTEIN KINASE 21 (CIPK21)	CBL-INTERACTING PROTEIN KINASE 21 (CIPK21);SNF1-RELATED PROTEIN KINASE 3.4 (SnRK3.4)	CBL-interacting protein kinase 3	CBL-interacting protein kinase.When mutated plants are hypersensitive to salt and osmotic stress.
XLOC_043721	BnaC07g33110D	1.86771	0.577638	-0.0316704	1.60128	0.683258	-1.50556	AT4G15610.1	CASP-LIKE PROTEIN 1D1 (CASPL1D1)	CASP-LIKE PROTEIN 1D1 (CASPL1D1)	Uncharacterised protein family (UPF0497)	Uncharacterized protein family (UPF0497);(source:Araport11)
XLOC_025059	BnaC02g16080D	1.86767	0.63551	0.806356	1.51834	0.408635	0.849561	AT5G50450.1			HCP-like superfamily protein with MYND-type zinc finger	HCP-like superfamily protein with MYND-type zinc finger;(source:Araport11)
XLOC_055431	BnaA08g25090D	1.86684	0.165803	0.652858	1.61249	0.567657	1.1154	AT5G55070.1			Dihydrolipoamide acetyltransferase, long form protein	Dihydrolipoamide succinyltransferase;(source:Araport11)
XLOC_005263	BnaC07g42680D	1.86489	-0.304827	-1.39956	0.402739	0.238433	-0.560159	AT4G30490.1			AFG1-like ATPase family protein	AFG1-like ATPase family protein;(source:Araport11)
XLOC_012238	BnaC06g20160D	1.86319	0.539843	1.02414	1.21347	1.00551	1.8325	AT1G79040.1	PHOTOSYSTEM II SUBUNIT R (PSBR)	PHOTOSYSTEM II SUBUNIT R (PSBR)	photosystem II subunit R	Encodes for the 10 kDa PsbR subunit of photosystem II (PSII). This subunit appears to be involved in the stable assembly of PSII, particularly that of the oxygen-evolving complex subunit PsbP. Mutants defective in this gene have reduced amounts of subunits PsbP and PsbQ in PSII. In turn, assembly of PsbR is dependent on the presence of PsbJ.
XLOC_040600	BnaA10g04550D	1.86314	0.503384	0.442684	1.63922	0.427392	-0.517884	AT1G07110.1	FRUCTOSE-2,6-BISPHOSPHATASE (F2KP)	(FKFBP); (ATF2KP);"FRUCTOSE-2,6-BISPHOSPHATASE" (F2KP)	Plant transposase (Ptta/En/Spm family)	Encodes the bifunctional enzyme fructose-6-phosphate 2-kinase/fructose-2,6-bisphosphatase.
XLOC_079237	BnaA05g26040D	1.85842	1.04264	0.881004	0.77663	1.50942	-0.86825	AT3G13310.1	DNA J PROTEIN C66 (DJC66)	DNA J PROTEIN C66 (DJC66)	Chaperone DnaJ-domain superfamily protein	Chaperone DnaJ-domain superfamily protein;(source:Araport11)
XLOC_064364	BnaA04g17700D	1.85763	2.38624	1.87382	1.10834	1.47094	-0.651771	AT2G30600.5			BTB/POZ domain-containing protein	BTB/POZ domain-containing protein;(source:Araport11)
XLOC_013269	BnaC09g34500D	1.85719	-0.195772	0.239425	0.179683	0.14216	0.465474	AT5G59300.1	UBIQUITIN CARRIER PROTEIN 7 (UBC7)	UBIQUITIN CARRIER PROTEIN 7 (UBC7);ARABIDOPSIS THALIANA UBIQUITIN CARRIER PROTEIN 7 (ATUBC7)	ubiquitin conjugating enzyme 8	ubiquitin conjugating enzyme E2
XLOC_086578	BnaA09g56320D	1.85638	0.729512	1.11009	1.48892	-0.6713	0.339556	AT1G16445.1			S-adenosyl-L-methionine-dependent methyltransferases superfamily protein	S-adenosyl-L-methionine-dependent methyltransferases superfamily protein;(source:Araport11)
XLOC_046135	SNORD14	1.85549	-1.25551	-0.0159565	-0.0442007	0.258476	1.59033	---NA---			---NA---
XLOC_002466	BnaA10g25870D	1.85394	0.473214	0.697258	2.04542	-1.22842	0.327263	AT5G04340.1	ZINC FINGER OF ARABIDOPSIS THALIANA 6 (ZAT6)	ZINC FINGER OF ARABIDOPSIS THALIANA 6 (ZAT6);COLD INDUCED ZINC FINGER PROTEIN 2 (CZF2); (ATZAT6); (C2H2)	zinc finger of Arabidopsis thaliana 6	Encodes a C2H2 zinc finger transcription factor that coordinately activates phytochelatin-synthesis related gene expression and directly targets GSH1 by binding to its promoter to positively regulate Cd accumulation and tolerance.
XLOC_031498	BnaC04g40420D	1.85278	-0.610828	-3.26004	0.791234	0.0470257	-3.72371	AT2G29320.1			NAD(P)-binding Rossmann-fold superfamily protein	NAD(P)-binding Rossmann-fold superfamily protein;(source:Araport11)
XLOC_054366	snoR1	1.85099	-0.416266	-0.199797	0.409455	0.792307	0.467504	---NA---			---NA---
XLOC_017289	BnaC04g09030D	1.85034	1.71615	-0.662176	2.84952	-0.926572	-1.73048	AT2G36270.1	ABA INSENSITIVE 5 (ABI5)	(DPBF1); (ATABI5);GROWTH-INSENSITIVITY TO ABA 1 (GIA1);ABA INSENSITIVE 5 (ABI5)	Basic-leucine zipper (bZIP) transcription factor family protein	Encodes a member of the basic leucine zipper transcription factor family, involved in ABA signalling during seed maturation and germination. The Arabidopsis abscisic acid (ABA)-insensitive abi5 mutants have pleiotropic defects in ABA response, including decreased sensitivity to ABA inhibition of germination and altered expression of some ABA-regulated genes. Comparison of seed and ABA-inducible v…
XLOC_094488	BnaC03g74750D	1.84858	2.37283	1.25947	0.825066	1.92721	1.01853	AT5G62530.1	ALDEHYDE DEHYDROGENASE 12A1 (ALDH12A1)	ALDEHYDE DEHYDROGENASE 12A1 (ALDH12A1);DELTA1-PYRROLINE-5-CARBOXYLATE DEHYDROGENASE (P5CDH);ARABIDOPSIS THALIANA DELTA1-PYRROLINE-5-CARBOXYLATE DEHYDROGENASE (ATP5CDH)	aldehyde dehydrogenase 7B4	Encodes mitochondrial Delta-pyrroline-5- carboxylate dehydrogenase. Involved in the catabolism of proline to glutamate. Involved in protection from proline toxicity. Induced at pathogen infection sites. P5CDH and SRO5 (an overlapping gene in the sense orientation) generate 24-nt and 21-nt siRNAs, which together are components of a regulatory loop controlling reactive oxygen species (ROS) producti…
XLOC_093424	BnaC03g74610D	1.84641	1.21335	0.607322	1.76286	2.39428	1.39415	AT2G18680.1			unknown protein; FUNCTIONS IN: molecular_function unknown; INVOLVED IN: biological_process unknown; LOCATED IN: endomembrane system; EXPRESSED IN: male gametophyte, pollen tube; EXPRESSED DURING: L mature pollen stage, M germinated pollen stage; BEST Arabidopsis thaliana protein match is: unknown protein (TAIR:AT2G18690.1); Has 30201 Blast hits to 17322 proteins in 780 species: Archae - 12; Bacte…	transmembrane protein;(source:Araport11)
XLOC_045776	BnaC03g58230D	1.84631	0.88319	0.0110644	1.19334	0.288782	0.853072	AT2G33500.2			B-box type zinc finger protein with CCT domain
XLOC_032675	BnaA06g17530D	1.84604	1.46236	0.64336	0.882226	0.736583	-0.0668723	AT3G47160.1			RING/U-box superfamily protein
XLOC_040576	BnaA10g05390D	1.84585	-0.033049	0.419457	0.900781	-0.102693	-0.458092	AT1G47128.1	RESPONSIVE TO DEHYDRATION 21A (RD21A)	RESPONSIVE TO DEHYDRATION 21 (RD21);RESPONSIVE TO DEHYDRATION 21A (RD21A)	Cysteine proteinases superfamily protein	cysteine proteinase precursor-like protein/ dehydration stress-responsive gene (RD21). Has been shown to have peptide ligase activity and protease activity in vitro. RD21 is involved in immunity to the necrotrophic fungal pathogen Botrytis cinerea.Activity detected in root, leaf, flower and cell culture.
XLOC_069294	BnaC01g21920D	1.84582	0.707184	0.843133	1.33673	0.150626	0.21542	AT4G16190.1			Cysteine proteinases superfamily protein	Papain family cysteine protease;(source:Araport11)
XLOC_036006	BnaA03g39660D	1.84335	1.11666	-0.943063	0.894259	0.584444	-0.192329	AT5G23050.1	ACYL-ACTIVATING ENZYME 17 (AAE17)	ACYL-ACTIVATING ENZYME 17 (AAE17)	acyl-activating enzyme 18	acyl-activating enzyme 17;(source:Araport11)
XLOC_051088	BnaC09g40570D	1.84112	0.760364	0.607896	1.68125	0.156523	0.309478	AT5G17380.1			Thiamine pyrophosphate dependent pyruvate decarboxylase family protein	Thiamine pyrophosphate dependent pyruvate decarboxylase family protein;(source:Araport11)
XLOC_103934	BnaA08g30590D	1.84062	0.133151	0.422079	1.24566	0.401344	-0.411966	AT4G05050.4			polyubiquitin 10
XLOC_067001	BnaA01g17540D	1.83766	4.51284	2.83572	1.90941	0.757062	-1.58494	AT4G16260.1			O-Glycosyl hydrolases family 17 protein	Encodes a putative beta-1,3-endoglucanase that interacts with the 30C02 cyst nematode effector. May play a role in host defense.
XLOC_056419	BnaA09g00610D	1.83766	2.02281	2.62706	1.53576	0.836235	0.161808	AT4G34890.1	XANTHINE DEHYDROGENASE 1 (XDH1)	XANTHINE DEHYDROGENASE 1 (ATXDH1);XANTHINE DEHYDROGENASE 1 (XDH1)	aldehyde oxidase 1	Encodes a xanthine dehydrogenase, involved in purine catabolism. Ubiquitously expressed, but the transcript level is altered during aging, senescence, salt and cold stress, ABA treatment, and dark treatment. RNAi lines that suppress both XDH1 and XDH2 produce small plants with reduced fertility and accelerated leaf senescence. Role in drought tolerance.
XLOC_005875	BnaC06g34170D	1.83453	3.87661	-0.0535838	-6.32771	0	-4.88167	AT1G73260.1	KUNITZ TRYPSIN INHIBITOR 1 (KTI1)	ARABIDOPSIS THALIANA KUNITZ TRYPSIN INHIBITOR 4 (ATKTI4);ARABIDOPSIS THALIANA KUNITZ TRYPSIN INHIBITOR 1 (ATKTI1);KUNITZ TRYPSIN INHIBITOR 1 (KTI1)	Kunitz family trypsin and protease inhibitor protein	Encodes a trypsin inhibitor involved in modulating programmed cell death in plant-pathogen interactions.
XLOC_094965	BnaCnng39070D	1.83218	-0.163076	-0.485901	1.42023	0.0424227	0.336258	AT5G19380.1			CRT (chloroquine-resistance transporter)-like transporter 1
XLOC_061534	BnaC09g36460D	1.83118	-0.714591	0.638539	1.27908	0.0882729	-0.0123392	AT5G22510.1	ALKALINE/NEUTRAL INVERTASE E (INV-E)	ALKALINE/NEUTRAL INVERTASE E (A/N-InvE);ARABIDOPSIS ALKALINE/NEUTRAL INVERTASE E (At-A/N-InvE);ALKALINE/NEUTRAL INVERTASE E (INV-E)	Plant neutral invertase family protein	Encodes a chloroplast-targeted alkaline/neutral invertase that is implicated in the development of the photosynthetic apparatus and nitrogen assimilation in seedlings to control the sucrose to hexose ratio.
XLOC_030849	BnaA02g21070D	1.82604	0.0474479	0.23972	1.37039	0.121013	-0.160244	AT4G04640.1	(ATPC1)	(ATPC1)	Ubiquitin-like superfamily protein	One of two genes (with ATPC2) encoding the gamma subunit of Arabidopsis chloroplast ATP synthase.
XLOC_017084	BnaC08g18420D	1.82594	2.68284	2.69658	0.961002	0.720466	-0.437342	AT1G18870.1	ISOCHORISMATE SYNTHASE 2 (ICS2)	ARABIDOPSIS ISOCHORISMATE SYNTHASE 2 (ATICS2);ISOCHORISMATE SYNTHASE 2 (ICS2)	isochorismate synthase 2	Encodes a protein with isochorismate synthase activity involved in phylloquinone biosynthesis. Mutant studies of this gene's function suggest that its function is redundant with that of ICS1 (AT1G7410).
XLOC_053615	BnaC05g08610D	1.82462	0.662625	0.115383	1.12843	0.523678	-0.745262	AT1G11260.1	SUGAR TRANSPORTER 1 (STP1)	SUGAR TRANSPORTER 1 (STP1);SUGAR TRANSPORTER 1 (ATSTP1)	Major facilitator superfamily protein	Encodes a H+/hexose cotransporter. The mRNA is cell-to-cell mobile.
XLOC_091022	BnaCnng29140D	1.82438	1.81026	2.68734	2.45361	1.05355	0.209454	AT3G01175.1			Protein of unknown function (DUF1666)	transmembrane protein;(source:Araport11)
XLOC_069934	BnaA06g10610D	1.82134	0.94211	0.70439	-0.572807	-1.46721	-2.86983	AT1G15940.1	(PDS5E)	(ATPDS5E); (PDS5E)	Tudor/PWWP/MBT superfamily protein	One of 5 PO76/PDS5 cohesion cofactor orthologs of Arabidopsis.
XLOC_062848	BnaA01g06750D	1.82125	0.476393	-2.28832	1.68002	0.401796	-0.0710395	AT4G30270.1	XYLOGLUCAN ENDOTRANSGLUCOSYLASE/HYDROLASE 24 (XTH24)	MERISTEM-5 (MERI5B);MERISTEM 5 (MERI-5);XYLOGLUCAN ENDOTRANSGLUCOSYLASE/HYDROLASE 24 (XTH24);SENESCENCE 4 (SEN4)	xyloglucan endotransglucosylase/hydrolase 24	encodes a protein similar to endo xyloglucan transferase in sequence. It is also very similar to BRU1 in soybean, which is involved in brassinosteroid response.
XLOC_036878	BnaC07g21870D	1.81415	-0.333778	1.05517	1.88267	1.40803	-0.204484	AT2G02760.1	UBIQUITING-CONJUGATING ENZYME 2 (UBC2)	UBIQUITING-CONJUGATING ENZYME 2 (ATUBC2);UBIQUITING-CONJUGATING ENZYME 2 (UBC2);UBIQUITIN-CONJUGATING ENZYME 2 (UBC2)	ubiquitin-conjugating enzyme 10	ubiquitin conjugating enzyme UBC2. Homolog of the yeast RAD6 gene.
XLOC_039291	BnaA02g32330D	1.81016	1.59535	-0.348915	1.44552	0.513199	-1.12631	AT5G24800.1	BASIC LEUCINE ZIPPER 9 (BZIP9)	BASIC LEUCINE ZIPPER 9 (BZIP9);BASIC LEUCINE ZIPPER O2 HOMOLOG 2 (BZO2H2);ARABIDOPSIS THALIANA BASIC LEUCINE ZIPPER 9 (AtbZIP9)	bZIP transcription factor family protein	Encodes bZIP protein BZO2H2.
XLOC_098934	5_8S_rRNA	1.81006	-1.20573	-0.353926	0.486564	-0.425253	0.288213	---NA---			---NA---
XLOC_101888	BnaCnng63480D	1.80857	0.487311	0.263093	0.843161	1.30531	-0.801067	AT4G34680.2			GATA transcription factor 3
XLOC_099403	5_8S_rRNA	1.80729	-0.343099	-0.851603	0.229326	0.543101	0.152965	---NA---			---NA---
XLOC_008793	BnaC03g39380D	1.80698	3.46099	-0.0512695	1.67889	1.80872	-1.45216	AT4G14540.1	NUCLEAR FACTOR Y, SUBUNIT B3 (NF-YB3)	NUCLEAR FACTOR Y, SUBUNIT B3 (NF-YB3)	nuclear factor Y, subunit B1	nuclear factor Y, subunit B3;(source:Araport11)
XLOC_068388	BnaC02g26080D	1.8067	0.169561	0.286085	1.14354	0.872121	-0.328503	AT4G21980.2	AUTOPHAGY 8A (APG8A)	AUTOPHAGY-RELATED 8A (ATG8A);AUTOPHAGY 8A (APG8A)	Ubiquitin-like superfamily protein	Encodes APG8, a component of autophagy conjugation pathway. Delivered to the lumens of vacuole under nitrogen-starvation condition. Highest expression in flowers. mRNA abundance increased during dark-induced carbon starvation. Predominantly cytoplasmic with or without N starvation. Upon concanamycin A the protein accumulates in the central vacuole as punctuate structures that resemble autophagic …
XLOC_035197	BnaA07g12290D	1.80651	1.00057	0.379295	1.09805	0.804157	-0.00357676	AT5G66880.1	SUCROSE NONFERMENTING 1(SNF1)-RELATED PROTEIN KINASE 2.3 (SNRK2.3)	(SRK2I);SUCROSE NONFERMENTING 1 (SNF1)-RELATED PROTEIN KINASE 2-3 (SNRK2-3);SUCROSE NONFERMENTING 1(SNF1)-RELATED PROTEIN KINASE 2.3 (SNRK2.3)	Protein kinase superfamily protein	encodes a member of SNF1-related protein kinases (SnRK2) whose activity is activated by ionic (salt) and non-ionic (mannitol) osmotic stress. Enzyme involved in the ABA signaling during seed germination, dormancy and seedling growth. The mRNA is cell-to-cell mobile.
XLOC_070243	BnaA04g15360D	1.80607	-0.284115	0.626969	0.302663	-0.254554	-0.869394	AT2G26200.1	TRNA METHYLTRANSFERASE 140A (TRM140A)	TRNA METHYLTRANSFERASE 140A (TRM140A); (ATTRM140A)	Methyltransferase family protein	S-adenosyl-L-methionine-dependent methyltransferases superfamily protein;(source:Araport11)
XLOC_070753	BnaC09g37530D	1.80432	2.6369	1.44502	1.34387	2.75609	-0.747019	AT5G20250.4	DARK INDUCIBLE 10 (DIN10)	RAFFINOSE SYNTHASE 6 (RS6);DARK INDUCIBLE 10 (DIN10)	Raffinose synthase family protein	encodes a member of glycosyl hydrolase family 36. Expression is induced within 3 hours of dark treatment, in senescing leaves and treatment with exogenous photosynthesis inhibitor. Induction of gene expression was suppressed in excised leaves supplied with sugar. The authors suggest that the gene's expression pattern is responding to the level of sugar in the cell. The mRNA is cell-to-cell mobile.
XLOC_077892	BnaA03g53520D,BnaA03g53530D	1.80423	0.858567	2.5811	0.3884	-0.426522	1.25637	AT4G36670.1	POLYOL/MONOSACCHARIDE TRANSPORTER 6 (PMT6)	(AtPLT6);POLYOL/MONOSACCHARIDE TRANSPORTER 6 (PMT6); (AtPMT6);POLYOL TRANSPORTER 6 (PLT6)	Major facilitator superfamily protein	Major facilitator superfamily protein;(source:Araport11)
XLOC_068272	BnaC01g33010D	1.80318	0.346705	0.762062	1.17143	0.186789	0.118555	AT3G19860.2	BASIC HELIX-LOOP-HELIX 121 (bHLH121)	BASIC HELIX-LOOP-HELIX 121 (bHLH121)	basic helix-loop-helix (bHLH) DNA-binding superfamily protein	basic helix-loop-helix (bHLH) DNA-binding superfamily protein;(source:Araport11)
XLOC_087024	SSU_rRNA_eukarya	1.80288	12.0436	-0.349372	0.00683332	-12.5416	1.3844	---NA---			---NA---
XLOC_025710	BnaA05g22450D	1.79991	0.0429794	-0.390254	1.22088	0.0212218	-0.461986	AT3G17800.1			Protein of unknown function (DUF760)
XLOC_015851	BnaC07g01430D	1.7986	2.01506	0.983719	1.80179	1.59283	1.90188	AT2G19800.1	MYO-INOSITOL OXYGENASE 2 (MIOX2)	MYO-INOSITOL OXYGENASE 2 (MIOX2)	myo-inositol oxygenase 4	Encodes a myo-inositol oxygenase family gene.
XLOC_052219	BnaC03g30720D	1.797	0.932973	-0.87886	0.560818	0.553755	-0.409691	AT1G56220.3			Dormancy/auxin associated family protein	Dormancy/auxin associated family protein;(source:Araport11)
XLOC_064241	BnaA03g53940D	1.797	1.31944	1.72384	1.45742	0.156353	0.701646	AT4G37370.1	CYTOCHROME P450, FAMILY 81, SUBFAMILY D, POLYPEPTIDE 8 (CYP81D8)	CYTOCHROME P450, FAMILY 81, SUBFAMILY D, POLYPEPTIDE 8 (CYP81D8)	Cytochrome P450 superfamily protein	member of CYP81D
XLOC_061143	BnaA09g46650D	1.79482	1.13786	1.57234	1.55108	-0.0630059	1.17632	AT1G13090.1	CYTOCHROME P450, FAMILY 71, SUBFAMILY B, POLYPEPTIDE 28 (CYP71B28)	CYTOCHROME P450, FAMILY 71, SUBFAMILY B, POLYPEPTIDE 28 (CYP71B28)	cytochrome P450, family 71, subfamily B, polypeptide 28	putative cytochrome P450
XLOC_040837	BnaA04g22950D	1.79118	0.716232	0.0600784	1.09104	0.327478	-1.46201	AT2G39570.1	ACT DOMAIN REPEATS 9 (ACR9)	ACT DOMAIN REPEATS 9 (ACR9)	ACT domain-containing protein	Encodes a ACT domain-containing protein. The ACT domain, named after bacterial aspartate kinase, chorismate mutase and TyrA (prephenate dehydrogenase), is a regulatory domain that serves as an amino acid-binding site in feedback-regulated amino acid metabolic enzymes.
XLOC_043044	BnaA02g05410D	1.79114	0.79758	0.826533	1.02349	0.624497	-0.27333	AT5G22000.3			RING-H2 group F2A
XLOC_062151	BnaC01g32420D	1.78983	2.3626	3.77976	0.707024	1.11144	-2.49027	AT3G20820.1			Leucine-rich repeat (LRR) family protein	Leucine-rich repeat (LRR) family protein;(source:Araport11)
XLOC_066553	BnaC01g27610D	1.78821	1.17043	1.13122	2.4794	0.468317	-0.680008	AT1G57990.1	PURINE PERMEASE 18 (PUP18)	PURINE PERMEASE 18 (ATPUP18);PURINE PERMEASE 18 (PUP18)	purine permease 11	Member of a family of proteins related to PUP1, a purine transporter. May be involved in the transport of purine and purine derivatives such as cytokinins, across the plasma membrane.
XLOC_068592	BnaA09g45710D	1.78726	0.958656	0.226499	0.459264	0.663735	-0.177411	AT1G14200.1			RING/U-box superfamily protein	RING/U-box superfamily protein;(source:Araport11)
XLOC_069289	BnaC01g22060D	1.78602	0.780969	0.416034	1.15376	0.264983	0.344816	AT4G16130.1	ARABINOSE KINASE (ARA1)	(ATISA1);ARABINOSE KINASE (ARA1); (ISA1)	arabinose kinase	Similar to galactokinase.
XLOC_031839	BnaC07g08770D	1.7846	1.66061	1.88975	1.19363	0.653903	-0.557797	AT1G30820.1	CTP SYNTHASE 1 (CTPS1)	CTP SYNTHASE 1 (CTPS1)	CTP synthase family protein	Cytidine triphosphate synthase.
XLOC_007046	BnaA03g30080D	1.78445	2.04272	0.557164	0.253218	1.42555	-0.410505	AT3G07565.1			Protein of unknown function (DUF3755)
XLOC_101548	BnaCnng62050D	1.78266	0.119521	-0.585359	2.06268	-0.914452	-3.43291	AT2G38290.1	AMMONIUM TRANSPORTER 2 (AMT2)	AMMONIUM TRANSPORTER 2 (AMT2);AMMONIUM TRANSPORTER 2 (ATAMT2);AMMONIUM TRANSPORTER 2;1 (AMT2;1)	ammonium transporter 2	encodes a high-affinity ammonium transporter, which is expressed in shoot and root. Expression in root and shoot is under nitrogen and carbon dioxide regulation, respectively.
XLOC_054480	BnaA01g28830D	1.78195	3.30644	0.178251	1.28851	0.486194	0.0977797	AT3G15358.1			unknown protein; FUNCTIONS IN: molecular_function unknown; INVOLVED IN: biological_process unknown; LOCATED IN: endomembrane system; BEST Arabidopsis thaliana protein match is: unknown protein (TAIR:AT1G53035.1); Has 35333 Blast hits to 34131 proteins in 2444 species: Archae - 798; Bacteria - 22429; Metazoa - 974; Fungi - 991; Plants - 531; Viruses - 0; Other Eukaryotes - 9610 (source: NCBI BLink…	transmembrane protein;(source:Araport11)
XLOC_105509	BnaCnng78690D	1.77769	1.77484	1.19206	1.6048	0.255081	-1.20445	AT4G21680.1	NRT1/ PTR FAMILY 7.2 (NPF7.2)	(ATNPF7.2);NRT1/ PTR FAMILY 7.2 (NPF7.2);NITRATE TRANSPORTER 1.8 (NRT1.8)	Major facilitator superfamily protein	Encodes a nitrate transporter (NRT1.8). Functions in nitrate removal from the xylem sap. Mediates cadmium tolerance.
XLOC_072468	BnaA05g34000D	1.77644	-0.188929	0.448623	1.47936	0.120631	-0.982435	AT3G01290.1	HYPERSENSITIVE INDUCED REACTION 2 (HIR2)	HYPERSENSITIVE INDUCED REACTION 2 (HIR2); (AtHIR2)	SPFH/Band 7/PHB domain-containing membrane-associated protein family	SPFH/Band 7/PHB domain-containing membrane-associated protein family;(source:Araport11)
XLOC_064124	BnaC05g32190D	1.77563	0.216431	-0.343398	1.83949	-0.220596	0.548254	AT3G20660.1	ORGANIC CATION/CARNITINE TRANSPORTER4 (OCT4)	ORGANIC CATION/CARNITINE TRANSPORTER4 (OCT4);ORGANIC CATION/CARNITINE TRANSPORTER4 (AtOCT4)	Major facilitator superfamily protein	organic cation/carnitine transporter4;(source:Araport11)
XLOC_060560	BnaC06g05990D	1.77312	5.63007	3.90035	1.05102	3.17907	-0.240188	AT3G15450.1			Aluminium induced protein with YGL and LRDR motifs	aluminum induced protein with YGL and LRDR motifs;(source:Araport11)
XLOC_023613	BnaA08g16310D	1.77293	-0.192023	0.7774	1.19494	0.820717	1.09232	AT4G39730.1	PLAT DOMAIN PROTEIN 1 (PLAT1)	POLYCYSTIN, LIPOXYGENASE, ALPHA-TOXIN AND TRIACYLGLYCEROL LIPASE 1 (ATPLAT1);PLAT DOMAIN PROTEIN 1 (PLAT1)	Lipase/lipooxygenase, PLAT/LH2 family protein	PLAT1 domain stress protein family member. Involved in mediating response to stresses such as pathogen infection. It is found in endoplasmic reticulum bodies. PLAT1 is induced by pathogenic fungi and induces the production of scopolin.
XLOC_088162	BnaC02g43960D	1.77251	1.45247	0.671153	1.60874	0.781298	1.78063	AT5G65660.1			hydroxyproline-rich glycoprotein family protein	hydroxyproline-rich glycoprotein family protein;(source:Araport11)
XLOC_064051	BnaA06g13820D	1.77223	1.80445	1.24329	1.23172	0.324362	0.8313	AT1G19660.2			Wound-responsive family protein
XLOC_053119	-	1.77028	-0.116398	0.274277	2.46683	-0.237156	-1.02245	AT3G05890.1	RARE-COLD-INDUCIBLE 2B (RCI2B)	RARE-COLD-INDUCIBLE 2B (RCI2B);LOW TEMPERATURE INDUCED PROTEIN 6B (LTI6B)	Low temperature and salt responsive protein family	Low temperature and salt responsive protein family;(source:Araport11)
XLOC_032590	BnaC09g49480D	1.76881	1.76823	-0.140125	0.0102189	0.967877	-0.323636	AT5G05930.1	GUANYLYL CYCLASE 1 (GC1)	ARABIDOPSIS GUANYLYL CYCLASE 1 (ATGC1);GUANYLYL CYCLASE 1 (GC1)	guanylyl cyclase 1	guanylyl cyclase 1;(source:Araport11)
XLOC_085051	BnaC05g25250D	1.76686	2.02169	1.17674	2.51321	1.2998	2.44232	AT1G31330.1	PHOTOSYSTEM I SUBUNIT F (PSAF)	PHOTOSYSTEM I SUBUNIT F (PSAF)	photosystem I subunit F	Encodes subunit F of photosystem I.
XLOC_052228	BnaC03g30870D	1.7664	4.54705	4.77405	2.90144	4.00406	5.06103	AT2G02930.1	GLUTATHIONE S-TRANSFERASE F3 (GSTF3)	GLUTATHIONE S-TRANSFERASE F3 (ATGSTF3);GLUTATHIONE S-TRANSFERASE 16 (GST16);GLUTATHIONE S-TRANSFERASE F3 (GSTF3)	glutathione S-transferase F4	Encodes glutathione transferase belonging to the phi class of GSTs. Naming convention according to Wagner et al. (2002).
XLOC_090425	BnaA10g27920D,BnaA10g27930D	1.76548	-0.407168	-0.684395	1.12548	1.31996	0.253778	AT1G06800.2			alpha/beta-Hydrolases superfamily protein
XLOC_051910	BnaA06g34380D	1.76483	0.3635	0.400512	1.36766	0.106111	-0.811193	AT2G02040.1	NRT1/ PTR FAMILY 8.3 (NPF8.3)	(ATNPF8.3);NRT1/ PTR FAMILY 8.3 (NPF8.3);ARABIDOPSIS THALIANA PEPTIDE TRANSPORTER 2 (ATPTR2); (ATPTR2-B); (PTR2-B);NITRATE TRANSPORTER 1 (NTR1);PEPTIDE TRANSPORTER 2 (PTR2)	Major facilitator superfamily protein	Encodes a di- and tri-peptide transporter that recognizes a variety of different amino acid combinations. Expression of the transcripts for this gene can be detected in the embryo through in situ hybridization. This protein does not have nitrate transporter activity based on oocyte transport assays.
XLOC_068084	BnaA01g19710D	1.76393	-0.0203854	0.202518	0.222166	1.08348	0.0105724	AT3G51000.1			alpha/beta-Hydrolases superfamily protein	alpha/beta-Hydrolases superfamily protein;(source:Araport11)
XLOC_064941	BnaC04g31670D	1.7622	1.34453	1.20182	1.29935	0.950751	-0.0770712	AT5G39590.1	OXIDATION RESISTANCE 5 (OXR5)	OXIDATION RESISTANCE 5 (OXR5)	TLD-domain containing nucleolar protein	TLD-domain containing nucleolar protein;(source:Araport11)
XLOC_102579	BnaAnng32540D	1.75493	2.32059	0.374525	1.75977	1.60806	-0.543938	AT4G38470.1	SERINE/THREONINE/TYROSINE KINASE 46 (STY46)	SERINE/THREONINE/TYROSINE KINASE 46 (STY46)	Protein kinase superfamily protein	ACT-like protein tyrosine kinase family protein;(source:Araport11)
XLOC_065535	BnaC05g21780D	1.75475	2.57052	1.71898	0.834432	0.853208	1.09212	AT1G28330.5	DORMANCY-ASSOCIATED PROTEIN-LIKE 1 (DYL1)	(ATDRM1);DORMANCY-ASSOCIATED PROTEIN-LIKE 1 (DYL1);DORMANCY-ASSOCIATED PROTEIN 1 (DRM1)	dormancy-associated protein-like 1	dormancy-associated protein (DRM1)
XLOC_081518	BnaA05g20660D	1.75259	1.92862	0.142723	1.66353	1.20693	-1.11348	AT3G19390.1			Cysteine proteinases superfamily protein	Granulin repeat cysteine protease family protein;(source:Araport11)
XLOC_004217	BnaC04g16470D	1.75084	0.165994	-1.88664	1.22259	0.117395	-0.0197013	AT2G27830.1			unknown protein; BEST Arabidopsis thaliana protein match is: unknown protein (TAIR:AT4G22758.1); Has 131 Blast hits to 131 proteins in 17 species: Archae - 0; Bacteria - 0; Metazoa - 0; Fungi - 0; Plants - 131; Viruses - 0; Other Eukaryotes - 0 (source: NCBI BLink).	hypothetical protein;(source:Araport11)
XLOC_009856	BnaC08g35080D	1.75021	0.143654	-0.0312786	1.29412	0.642462	-1.50383	AT2G22450.1	HOMOLOG OF RIBA 2 (RIBA2)	HOMOLOG OF RIBA 2 (RIBA2); (ATRIBA2)	DHBP synthase RibB-like alpha/beta domain;GTP cyclohydrolase II	riboflavin biosynthesis protein;(source:Araport11)
XLOC_055958	snoR100	1.75007	-0.997751	-0.546686	0.398868	-0.189811	0.203098	---NA---			---NA---
XLOC_059194	BnaA05g30630D	1.74946	0.636187	-0.364605	0.5577	0.0859572	-0.163423	AT3G06810.1	IBA-RESPONSE 3 (IBR3)	IBA-RESPONSE 3 (IBR3)	acyl-CoA dehydrogenase-related	Encodes a protein with similarity to acyl-CoA dehydrogenases. Mutations in IBR3 render plants resistant to indole-3-butryic acid, a putative storage form of the biologically active auxin IAA (indole-3-acetic acid). IBR3 is hypothesized to carry out the second step in a &#946;-oxidation-like process of IBA metabolism in Arabidopsis. Though its subcellular location has not been determined, IBR3 has…
XLOC_029578	BnaA07g28000D	1.74728	2.85013	0.915303	2.01254	0.582135	-1.20928	AT1G69490.1	NAC-LIKE, ACTIVATED BY AP3/PI (NAP)	ARABIDOPSIS NAC DOMAIN CONTAINING PROTEIN 29 (ANAC029);NAC-LIKE, ACTIVATED BY AP3/PI (NAP);NAC-LIKE, ACTIVATED BY AP3/PI (ATNAP)	NAC (No Apical Meristem) domain transcriptional regulator superfamily protein	Encodes a member of the NAC transcription factor gene family. It is expressed in floral primordia and upregulated by AP3 and PI. Its expression is associated with leaf senescence. The mRNA is cell-to-cell mobile.
XLOC_018338	BnaC07g07830D	1.74726	0.966346	-0.115037	0.866888	1.51305	-0.824254	AT3G23700.1	S1 RNA-BINDING RIBOSOMAL PROTEIN 1 (SRRP1)	S1 RNA-BINDING RIBOSOMAL PROTEIN 1 (SRRP1)	Nucleic acid-binding proteins superfamily	Encodes a chloroplast-localized S1 domain-containing protein with RNA chaperone activity that affects the splicing and processing of chloroplast transcripts and plays a role in Arabidopsis seedling growth in the presence of ABA.
XLOC_048302	BnaA08g13930D	1.74558	0.774105	0.988777	1.55409	0.695844	0.889503	AT4G27970.1	SLAC1 HOMOLOGUE 2 (SLAH2)	SLAC1 HOMOLOGUE 2 (SLAH2)	ubiquitin-conjugating enzyme 28	Encodes a protein with ten predicted transmembrane helices. The SLAH2 protein has similarity to the SLAC1 protein involved in ion homeostasis in guard cells. But, it is not expressed in guard cells and cannot complement a slac1-2 mutant suggesting that it performs a different function. SLAH2:GFP localizes to the plasma membrane.
XLOC_100243	BnaCnng57130D	1.74538	-0.605558	-1.44332	0.174497	-0.342949	-0.0546232	AT1G21410.1	(SKP2A)	(SKP2A)	RNI-like superfamily protein	AtSKP2;1 is a homolog of human SKP2, the human F-box protein that recruits E2F1. Contains an F-box motif at the N-terminal region and a C-terminal Leu-rich repeat domain. Forms part of an E3-ubiquitin-ligase SCF (Skp1, cullin, F-box) complex and recruits phosphorylated AtE2Fc, a transcriptional factor that might play a role in cell division and during the transition from skotomorphogenesis to pho…
XLOC_085548	-	1.74437	1.50725	0.2756	0	-8.76685	-7.88907	---NA---			---NA---
XLOC_081804	SSU_rRNA_eukarya	1.74342	-0.632754	-0.570952	0.0564204	0.20684	-0.676701	---NA---			---NA---
XLOC_076624	BnaA06g22550D	1.74328	2.0544	-1.25431	1.14746	0	0	AT5G63140.1	PURPLE ACID PHOSPHATASE 29 (PAP29)	PURPLE ACID PHOSPHATASE 29 (ATPAP29); (PAP29);PURPLE ACID PHOSPHATASE 29 (PAP29)	purple acid phosphatase 14	purple acid phosphatase 29;(source:Araport11)
XLOC_054945	BnaC08g14310D	1.74216	-0.832943	0.0595938	1.38084	0.525895	-0.782099	AT1G10500.1	CHLOROPLAST-LOCALIZED ISCA-LIKE PROTEIN (CPISCA)	NFU PROTEINS OR A-TYPE CARRIERS (ATC) (SUFA1);CHLOROPLAST-LOCALIZED ISCA-LIKE PROTEIN (ATCPISCA);CHLOROPLAST-LOCALIZED ISCA-LIKE PROTEIN (CPISCA)	Iron-sulphur cluster biosynthesis family protein	Involved in chloroplast Fe-S cluster assembly. Located in the chloroplast stroma. Expressed preferentially in green tissues.
XLOC_012415	BnaC06g19150D	1.74186	0.375894	-0.859983	1.50058	0.192702	-1.39387	AT1G80380.2	GLYCERATE KINASE (GLYK)	GLYCERATE KINASE (GLYK)	P-loop containing nucleoside triphosphate hydrolases superfamily protein	encodes a glycerate kinase which catalyzes the last step of photorespiration C2 cycle.
XLOC_087871	BnaC08g20270D	1.74155	0.266421	-0.0054655	1.52698	0.443357	0.212341	AT1G27090.1			glycine-rich protein	glycine-rich protein;(source:Araport11)
XLOC_056388	BnaC09g00760D	1.74118	1.32663	0.374487	0.60648	1.39975	-3.09026	AT4G03510.2			RING/U-box superfamily protein
XLOC_068328	BnaA06g36140D	1.73983	0.987931	0.676	1.75531	0.431385	-0.236028	AT5G46180.1	ORNITHINE-DELTA-AMINOTRANSFERASE (DELTA-OAT)	ORNITHINE-DELTA-AMINOTRANSFERASE (DELTA-OAT)	alanine:glyoxylate aminotransferase 3	Encodes an ornithine delta-aminotransferase that is transcriptionally up-regulated in young seedlings and in response to salt stress. It is unlikely to play a role in salt-stress-induced proline accumulation, however, it appears to participate in arginine and ornithine catabolism.
XLOC_036548	BnaC02g11130D	1.73948	0.443047	-1.65107	0.436254	0.534092	-4.22673	---NA---			---NA---
XLOC_003113	BnaC03g05820D	1.73895	0.878029	0.113074	1.17308	-0.352056	-0.240259	AT5G13330.1	RELATED TO AP2 6L (Rap2.6L)	RELATED TO AP2 6L (Rap2.6L)	Integrase-type DNA-binding superfamily protein	encodes a member of the ERF (ethylene response factor) subfamily B-4 of ERF/AP2 transcription factor family. The protein contains one AP2 domain. There are 7 members in this subfamily.
XLOC_034832	BnaC05g41000D	1.73633	0.039951	-0.52653	0.800553	-0.648959	-2.04478	AT3G12090.1	TETRASPANIN6 (TET6)	TETRASPANIN6 (TET6)	Tetraspanin family protein	TET6 encodes a member of the TETRASPANIN gene family that is expressed in the vascular system and is involved in organ growth redundantly with TET5.
XLOC_090327	BnaA09g52510D	1.73622	1.551	0.669655	0.754958	3.61347	4.60009	AT5G65380.1			MATE efflux family protein	MATE efflux family protein;(source:Araport11)
XLOC_082417	BnaAnng08390D	1.73508	0.0253666	0.827375	-1.22491	-5.13402	0	AT4G36060.2			basic helix-loop-helix (bHLH) DNA-binding superfamily protein
XLOC_080127	BnaCnng11890D	1.7341	0.926625	0.690017	1.24428	1.21969	2.34139	AT1G60950.1	(FED A)	(FD2); (FED A);FERREDOXIN 2 (ATFD2)	2Fe-2S ferredoxin-like superfamily protein	encodes a major leaf ferredoxin
XLOC_093557	BnaA09g51670D	1.73171	0.672461	1.12498	0.615178	0.800208	0.428924	AT5G30510.1	RIBOSOMAL PROTEIN S1 (RPS1)	PLASTID RIBOSOMAL PROTEIN S1 (PRPS1); (ARRPS1);RIBOSOMAL PROTEIN S1 (RPS1)	Nucleic acid-binding proteins superfamily	ribosomal protein S1;(source:Araport11)
XLOC_043542	BnaC05g23530D	1.73142	0.0329252	-0.0164196	1.44963	0.238852	0.693233	AT1G30520.1	ACYL-ACTIVATING ENZYME 14 (AAE14)	ACYL-ACTIVATING ENZYME 14 (AAE14)	AMP-dependent synthetase and ligase family protein	Encodes a chloroplast O-succinylbenzoyl-CoA ligase. Involved in phylloquinone biosynthesis. Knock mutant is seedling lethal.
XLOC_100336	BnaCnng57410D	1.72899	0.886336	-0.215778	-0.405071	-2.03168	-6.6482	AT2G40900.1	USUALLY MULTIPLE ACIDS MOVE IN AND OUT TRANSPORTERS 11 (UMAMIT11)	USUALLY MULTIPLE ACIDS MOVE IN AND OUT TRANSPORTERS 11 (UMAMIT11)	nodulin MtN21 /EamA-like transporter family protein	Encodes a plasma membrane-localized amino acid transporter likely involved in amino acid export in the developing seed.
XLOC_023335	BnaA10g02110D	1.72878	0.743242	0.311572	1.57509	0.275675	-0.492078	AT1G03740.1			Protein kinase superfamily protein	Protein kinase superfamily protein;(source:Araport11)
XLOC_016342	BnaA03g22030D	1.7287	0.461982	0.399487	0.553534	-0.11407	-0.110178	AT2G28840.1	XB3 ORTHOLOG 1 IN ARABIDOPSIS THALIANA (XBAT31)	XB3 ORTHOLOG 1 IN ARABIDOPSIS THALIANA (XBAT31)	ankyrin repeat family protein	hypothetical protein;(source:Araport11)
XLOC_086550	BnaC02g48870D	1.72711	1.70304	-6.09441	0.819541	2.19321	0	AT5G66650.1			Protein of unknown function (DUF607)	calcium uniporter (DUF607);(source:Araport11)
XLOC_039892	BnaA09g36810D	1.72659	1.43534	-0.965739	1.39619	1.86498	-1.18224	AT3G57520.1	SEED IMBIBITION 2 (SIP2)	RAFFINOSE SYNTHASE 2 (RS2);SEED IMBIBITION 2 (SIP2);SEED IMBIBITION 2 (AtSIP2)	Raffinose synthase family protein	SIP2 encodes a raffinose-specific alpha-galactosidase that catalyzes the breakdown of raffinose into alpha-galatose and sucrose. This enzyme may function in unloading raffinose from the phloem as part of sink metabolism. Although it was originally predicted to act as a raffinose synthase (RS), that activity was not observed for recombinant SIP2.
XLOC_042693	BnaA06g24040D	1.72507	0.549767	-0.231195	1.59791	-0.0931043	-0.313739	AT5G65110.1	ACYL-COA OXIDASE 2 (ACX2)	ACYL-COA OXIDASE 2 (ACX2); (ATACX2)	acyl-CoA oxidase 2	Encodes an acyl-CoA oxidase presumably involved in long chain fatty acid biosynthesis.
XLOC_046351	BnaA09g25060D	1.72483	-0.0400801	-0.442561	1.10338	0.039971	-0.759485	AT1G31480.1	SHOOT GRAVITROPISM 2 (SGR2)	SHOOT GRAVITROPISM 2 (SGR2)	shoot gravitropism 2 (SGR2)	encodes a novel protein that may be part of a gene family represented by bovine phosphatidic acid-preferring phospholipase A1 (PA-PLA1)containing a putative transmembrane domain. SGR2 is involved in the formation and function of the vacuole.
XLOC_024067	BnaA03g41510D	1.72345	0.466741	-0.575189	0.933178	0.689242	-0.244158	AT3G51860.1	CATION EXCHANGER 3 (CAX3)	(ATCAX3); (CAX1-LIKE); (ATHCX1);CATION EXCHANGER 3 (CAX3)	cation exchanger 1	cation exchanger 3;(source:Araport11)
XLOC_022492	U2	1.72237	-0.727878	-0.176707	0.360696	-0.110766	0.652792	---NA---			---NA---
XLOC_021787	BnaC06g39040D	1.72153	1.05189	-0.0573242	-0.248372	0.838501	-0.994255	AT1G78620.1			Protein of unknown function DUF92, transmembrane
XLOC_103460	SSU_rRNA_eukarya	1.71969	-0.446059	-0.660366	0.386955	0.0744461	-0.664996	---NA---			---NA---
XLOC_102100	BnaAnng31050D	1.71959	-0.236832	-1.2771	-0.0474742	-1.13705	-2.5388	AT3G61190.1	BON ASSOCIATION PROTEIN 1 (BAP1)	BON ASSOCIATION PROTEIN 1 (BAP1)	BON association protein 1	Encodes a protein with a C2 domain that binds to BON1 in yeast two hybrid analyses. Its ability to bind to phospholipids is enhanced by calcium ions. Involved in maintaining cell homeostasis.
XLOC_103323	BnaA03g57320D	1.71914	-0.172928	-0.0495869	1.39149	0.183844	0.357474	AT3G05200.1	ARABIDOPSIS TOXICOS EN LEVADURA 6 (ATL6)	ARABIDOPSIS TOXICOS EN LEVADURA 6 (ATL6)	RING/U-box superfamily protein	Encodes a putative RING-H2 zinc finger protein ATL6 (ATL6). The mRNA is cell-to-cell mobile.
XLOC_051667	U2	1.71689	-0.798444	-1.3375	0.230011	0.583354	-0.133363	---NA---			---NA---
XLOC_007962	BnaC09g25620D	1.71515	0.892916	0.614442	0.8973	0.541959	2.33352	AT4G09040.1			RNA-binding (RRM/RBD/RNP motifs) family protein	RNA-binding (RRM/RBD/RNP motifs) family protein;(source:Araport11)
XLOC_090129	BnaC04g56610D	1.71494	1.82531	2.33087	2.12353	0.705711	-0.0300722	AT2G38390.1			Peroxidase superfamily protein	Peroxidase superfamily protein;(source:Araport11)
XLOC_053291	BnaC01g21010D	1.71222	0.868128	0.323783	1.1003	-0.106301	-0.306555	AT5G47390.1	MYB HYPOCOTYL ELONGATION-RELATED (MYBH)	MYB HYPOCOTYL ELONGATION-RELATED (MYBH);KUODA1 (CHINESE FOR ENLARGE OR EXPAND) (KUA1)	Duplicated homeodomain-like superfamily protein	Encodes a circadian-regulated transcription factor which specifically controls cell expansion during leaf development by controlling ROS homeostasis. The mRNA is cell-to-cell mobile.
XLOC_033415	SSU_rRNA_eukarya	1.71151	-1.13853	0.867487	1.67352	-1.12301	0.547129	---NA---			---NA---
XLOC_039259	BnaC02g41050D	1.70706	1.12519	-0.0366266	1.19785	1.34915	-1.67879	AT5G24800.1	BASIC LEUCINE ZIPPER 9 (BZIP9)	BASIC LEUCINE ZIPPER 9 (BZIP9);BASIC LEUCINE ZIPPER O2 HOMOLOG 2 (BZO2H2);ARABIDOPSIS THALIANA BASIC LEUCINE ZIPPER 9 (AtbZIP9)	bZIP transcription factor family protein	Encodes bZIP protein BZO2H2.
XLOC_089600	BnaA07g38220D	1.7067	0.599884	0.927775	1.02983	0.30036	-0.0731209	AT3G61540.1			alpha/beta-Hydrolases superfamily protein	alpha/beta-Hydrolases superfamily protein;(source:Araport11)
XLOC_088839	BnaAnng12130D	1.70636	1.19472	0.256937	1.35281	0.186014	0.853083	AT1G04440.1	CASEIN KINASE LIKE 13 (CKL13)	CASEIN KINASE LIKE 13 (CKL13)	Protein kinase family protein	Member of CKL gene family (CKL-C group).
XLOC_057271	BnaA06g02670D	1.70359	1.06667	-1.30658	0.841882	-1.53529	0.00401584	AT1G50640.1	ETHYLENE RESPONSIVE ELEMENT BINDING FACTOR 3 (ERF3)	ETHYLENE RESPONSIVE ELEMENT BINDING FACTOR 3 (ERF3); (ATERF3)	Integrase-type DNA-binding superfamily protein	encodes a member of the ERF (ethylene response factor) subfamily B-1 of ERF/AP2 transcription factor family (ATERF-3). The protein contains one AP2 domain. There are 15 members in this subfamily including ATERF-3, ATERF-4, ATERF-7, and leafy petiole.
XLOC_004365	snoR30	1.70253	-0.133555	0.586212	0.207294	0.570517	0.316086	---NA---			---NA---
XLOC_093050	BnaCnng34100D	1.70161	1.70884	-1.03917	0.824614	0.644594	-5.53715	AT5G19120.1			Eukaryotic aspartyl protease family protein	Eukaryotic aspartyl protease family protein;(source:Araport11)
XLOC_086905	BnaCnng20570D	1.69969	1.37911	-0.768348	1.78619	1.45865	-2.13563	AT5G04340.1	ZINC FINGER OF ARABIDOPSIS THALIANA 6 (ZAT6)	ZINC FINGER OF ARABIDOPSIS THALIANA 6 (ZAT6);COLD INDUCED ZINC FINGER PROTEIN 2 (CZF2); (ATZAT6); (C2H2)	C2H2-like zinc finger protein	Encodes a C2H2 zinc finger transcription factor that coordinately activates phytochelatin-synthesis related gene expression and directly targets GSH1 by binding to its promoter to positively regulate Cd accumulation and tolerance.
XLOC_036898	BnaC07g21430D	1.69838	-0.297899	-0.206843	1.11798	-0.152592	-0.728098	AT2G02040.1	NRT1/ PTR FAMILY 8.3 (NPF8.3)	(ATNPF8.3);NRT1/ PTR FAMILY 8.3 (NPF8.3);ARABIDOPSIS THALIANA PEPTIDE TRANSPORTER 2 (ATPTR2); (ATPTR2-B); (PTR2-B);NITRATE TRANSPORTER 1 (NTR1);PEPTIDE TRANSPORTER 2 (PTR2)	Major facilitator superfamily protein	Encodes a di- and tri-peptide transporter that recognizes a variety of different amino acid combinations. Expression of the transcripts for this gene can be detected in the embryo through in situ hybridization. This protein does not have nitrate transporter activity based on oocyte transport assays.
XLOC_061028	BnaC09g42450D	1.69781	-1.15195	-0.713539	-2.03448	0.408138	-0.909529	AT5G15450.1	CASEIN LYTIC PROTEINASE B3 (CLPB3)	ALBINO AND PALE GREEN 6 (APG6);CASEIN LYTIC PROTEINASE B3 (CLPB3);CASEIN LYTIC PROTEINASE B-P (CLPB-P); (ATCLPB3)	Clp ATPase	Encodes a chloroplast-targeted Hsp101 homologue. Functions as a molecular chaperone involved in plastid differentiation mediating internal thylakoid membrane formation and conferring thermotolerance to chloroplasts during heat stress. APG6 is constitutively expressed in the root tips, the organ boundary region, the reproductive tissues of mature plants where plastids exist as proplastids, and sli…
XLOC_086997	BnaA06g01330D	1.69627	-0.310255	-2.58051	1.54432	-0.065292	-2.23686	AT1G54095.1			Protein of unknown function (DUF1677)	DUF1677 family protein, putative (DUF1677);(source:Araport11)
XLOC_004541	BnaC08g29490D	1.69583	0.894155	0.246116	1.55035	0.657134	-0.718725	AT3G58750.1	CITRATE SYNTHASE 2 (CSY2)	CITRATE SYNTHASE 2 (CSY2)	Citrate synthase family protein	Encodes a peroxisomal citrate synthase that is expressed throughout seedling and shoot development.
XLOC_068518	BnaC08g19690D	1.69338	4.01963	1.96896	4.44998	3.26414	2.50502	AT1G21130.1	INDOLE GLUCOSINOLATE O-METHYLTRANSFERASE 4 (IGMT4)	INDOLE GLUCOSINOLATE O-METHYLTRANSFERASE 4 (IGMT4)	O-methyltransferase family protein	O-methyltransferase family protein;(source:Araport11)
XLOC_021800	BnaC06g39250D	1.69162	3.67815	1.11802	1.6991	2.40678	-0.311364	AT1G78830.1			D-mannose binding lectin protein with Apple-like carbohydrate-binding domain	Curculin-like (mannose-binding) lectin family protein;(source:Araport11)
XLOC_000574	BnaA07g16200D	1.69102	0.372461	0.786958	1.22003	1.20325	0.309879	AT3G53990.1	UNIVERSAL STRESS PROTEIN (ATUSP)	UNIVERSAL STRESS PROTEIN (ATUSP)	Adenine nucleotide alpha hydrolases-like superfamily protein	Encodes universal stress protein (USP). Functions as a molecular chaperone under heat shock and oxidative stress conditions. Chaperone activity and assembly into complexes is redox regulated.
XLOC_104601	BnaCnng74920D	1.69029	0.606127	-1.68041	-0.612879	0.264401	-3.60333	AT1G21140.1	VACUOLAR IRON TRANSPORTER-LIKE 1 (VTL1)	(ATVTL1);VACUOLAR IRON TRANSPORTER-LIKE 1 (VTL1)	Vacuolar iron transporter (VIT) family protein	The gene encodes nodulin-like1 whose transcript abundance was repressed under conditions of Fe-deficient growth.
XLOC_025709	BnaA05g22480D	1.68979	1.35813	0.48513	1.24153	0.829223	0.610704	AT3G17770.1			Dihydroxyacetone kinase	Dihydroxyacetone kinase;(source:Araport11)
XLOC_031401	BnaC04g40760D	1.68766	0.835957	1.04025	1.23539	0.778777	0.821187	AT2G29980.1	FATTY ACID DESATURASE 3 (FAD3)	(AtFAD3);FATTY ACID DESATURASE 3 (FAD3)	fatty acid desaturase 3	Endoplasmic reticulum enzyme responsible for the synthesis of 18:3 fatty acids from phospholipids. Uses cytochrome b5 as electron donor.
XLOC_058512	BnaA06g00730D	1.68684	1.66597	-0.015598	0.984988	0.440133	-0.687705	AT1G53760.1			unknown protein; FUNCTIONS IN: molecular_function unknown; INVOLVED IN: biological_process unknown; LOCATED IN: mitochondrion, plasma membrane, plastid, membrane; EXPRESSED IN: 25 plant structures; EXPRESSED DURING: 13 growth stages; CONTAINS InterPro DOMAIN/s: Protein of unknown function DUF2343 (InterPro:IPR018786); Has 171 Blast hits to 171 proteins in 90 species: Archae - 0; Bacteria - 0; Met…	K+-H+ exchange-like protein;(source:Araport11)
XLOC_076224	BnaC05g10980D	1.68559	0.682032	-0.0774059	1.3568	1.10768	0.126573	AT1G14790.1	RNA-DEPENDENT RNA POLYMERASE 1 (RDR1)	(ATRDR1); (ATRDRP1);RNA-DEPENDENT RNA POLYMERASE 1 (RDR1)	RNA-dependent RNA polymerase family protein	Encodes RNA-dependent RNA polymerase. While not required for virus-induced post-transcriptional gene silencing (PTGS), it can promote turnover of viral RNAs in infected plants. Nomenclature according to Xie, et al. (2004). Involved in the production of Cucumber Mosaic Virus siRNAs.
XLOC_040771	-	1.68438	0.614551	0.450489	1.02539	0.276027	0.076342	AT4G29190.1	OXIDATION-RELATED ZINC FINGER 2 (OZF2)	TANDEM ZINC FINGER 3 (TZF3); (ATTZF3);OXIDATION-RELATED ZINC FINGER 2 (OZF2);ARABIDOPSIS THALIANA OXIDATION-RELATED ZINC FINGER 2 (ATOZF2); (ATC3H49)	Zinc finger C-x8-C-x5-C-x3-H type family protein	Zinc finger C-x8-C-x5-C-x3-H type family protein;(source:Araport11)
XLOC_066589	BnaC09g13090D	1.6834	-0.308937	0.301214	0.554902	1.26121	-0.00133256	AT4G03340.1			Core-2/I-branching beta-1,6-N-acetylglucosaminyltransferase family protein	Core-2/I-branching beta-1,6-N-acetylglucosaminyltransferase family protein;(source:Araport11)
XLOC_030805	BnaC09g44000D	1.68171	0.49417	-0.110726	0.507014	1.07751	0.105307	AT5G13090.1			unknown protein; BEST Arabidopsis thaliana protein match is: unknown protein (TAIR:AT1G24270.1); Has 30201 Blast hits to 17322 proteins in 780 species: Archae - 12; Bacteria - 1396; Metazoa - 17338; Fungi - 3422; Plants - 5037; Viruses - 0; Other Eukaryotes - 2996 (source: NCBI BLink).	hypothetical protein;(source:Araport11)
XLOC_080274	BnaCnng12150D	1.6808	-0.266142	0.318738	1.12264	-0.547166	0.216057	AT3G48000.1	ALDEHYDE DEHYDROGENASE 2B4 (ALDH2B4)	ALDEHYDE DEHYDROGENASE 2A (ALDH2A);ALDEHYDE DEHYDROGENASE 2 (ALDH2);ALDEHYDE DEHYDROGENASE 2B4 (ALDH2B4)	aldehyde dehydrogenase 11A3	Encodes a putative (NAD+) aldehyde dehydrogenase.
XLOC_090058	BnaA09g53760D	1.68038	3.00421	3.6229	2.10255	1.34772	0.940054	AT4G08780.1			Peroxidase superfamily protein	Peroxidase superfamily protein;(source:Araport11)
XLOC_007351	BnaA04g07660D	1.67892	-0.716982	0.75058	-0.105602	0.35875	0.339514	AT5G35970.1			P-loop containing nucleoside triphosphate hydrolases superfamily protein	P-loop containing nucleoside triphosphate hydrolases superfamily protein;(source:Araport11)
XLOC_057446	BnaC07g31800D	1.67881	1.26656	1.32719	1.35806	0.9408	1.02876	AT3G50500.1			Protein kinase superfamily protein
XLOC_074400	BnaC05g15340D	1.67855	0.35164	0.208898	2.00947	0.780618	0.067317	AT1G19770.1	PURINE PERMEASE 14 (PUP14)	PURINE PERMEASE 14 (ATPUP14);PURINE PERMEASE 14 (PUP14)	purine permease 11	Member of a family of proteins related to PUP1, a purine transporter. May be involved in the transport of purine and purine derivatives such as cytokinins, across the plasma membrane. The mRNA is cell-to-cell mobile.
XLOC_092275	BnaC02g45080D	1.67812	1.67935	-0.774277	1.13865	0.19087	4.87337	AT5G65980.1	PIN-LIKES 7 (PILS7)	PIN-LIKES 7 (PILS7)	Auxin efflux carrier family protein	Auxin efflux carrier family protein;(source:Araport11)
XLOC_008478	BnaA01g01550D	1.67769	2.19123	0.262733	0.682075	2.51006	1.67773	AT4G36040.1	DNAJ11 (J11)	DNAJ11 (J11);DNA J PROTEIN C23 (DJC23)	DNAJ heat shock family protein	Chaperone DnaJ-domain superfamily protein;(source:Araport11)
XLOC_018219	BnaC05g20360D	1.67488	2.15512	1.75591	3.05193	1.43824	0.740692	AT1G26420.1	(ATBBE7)	(ATBBE7)	FAD-binding Berberine family protein	FAD-binding Berberine family protein;(source:Araport11)
XLOC_008556	BnaA01g00210D	1.67485	0.692361	1.66729	1.39073	0.77427	1.06492	AT4G37870.1	PHOSPHOENOLPYRUVATE CARBOXYKINASE 1 (PCK1)	PHOSPHOENOLPYRUVATE CARBOXYKINASE 1 (PCK1);PHOSPHOENOLPYRUVATE CARBOXYKINASE (PEPCK)	phosphoenolpyruvate carboxykinase 1	Encodes a phosphoenolpyruvate carboxykinase that localizes to the cytosol.
XLOC_002919	BnaA10g25000D	1.67404	1.08814	0.709989	-0.776328	1.41159	-0.508066	AT5G05410.1	DRE-BINDING PROTEIN 2A (DREB2A)	DRE-BINDING PROTEIN 2A (DREB2A);DEHYDRATION-RESPONSIVE ELEMENT BINDING PROTEIN 2 (DREB2)	Integrase-type DNA-binding superfamily protein	Encodes a transcription factor that specifically binds to DRE/CRT cis elements (responsive to drought and low-temperature stress). Belongs to the DREB subfamily A-2 of ERF/AP2 transcription factor family (DREB2A). There are eight members in this subfamily including DREB2B. The protein contains one AP2 domain. Overexpression of transcriptional activation domain of DREB2A resulted in significant dr…
XLOC_023537	BnaA08g17610D	1.67306	1.64814	0.496315	0.625903	0.571382	-0.661104	AT1G30040.1	GIBBERELLIN 2-OXIDASE (GA2OX2)	GIBBERELLIN 2-OXIDASE (GA2OX2);GIBBERELLIN 2-OXIDASE (ATGA2OX2);GIBBERELLIN 2-OXIDASE 2 (GA2OX2)	2-oxoglutarate (2OG) and Fe(II)-dependent oxygenase superfamily protein	Encodes a gibberellin 2-oxidase that acts on C-19 gibberellins. AtGA2OX2 expression is responsive to cytokinin and KNOX activities.
XLOC_096568	BnaA06g40100D,BnaA06g40110D	1.6717	-0.724013	-0.543062	0.560464	0.546582	0.0551196	AT5G47360.1			Tetratricopeptide repeat (TPR)-like superfamily protein	Tetratricopeptide repeat (TPR)-like superfamily protein;(source:Araport11)
XLOC_074181	BnaC09g21890D	1.6709	0.438442	-0.240011	1.46476	0.183783	-0.204944	AT4G05160.1			AMP-dependent synthetase and ligase family protein	Encodes a peroxisomal protein involved in the activation of fatty acids through esterification with CoA. At4g05160 preferentially activates fatty acids with medium chain length (C6:0 and C7:0) as well as even-numbered long-chain fatty acids (C14:0, C16:0 and C18:0). At4g05160 was also able to catalyze the conversion of OPC-6:0 to its CoA ester and is therefore thought to be involved in the peroxi…
XLOC_077179	BnaC04g01000D	1.67026	-0.259917	-0.0513815	-1.84675	0.413165	-1.68732	AT2G46240.1	BCL-2-ASSOCIATED ATHANOGENE 6 (BAG6)	ARABIDOPSIS THALIANA BCL-2-ASSOCIATED ATHANOGENE 6 (ATBAG6);BCL-2-ASSOCIATED ATHANOGENE 6 (BAG6)	BCL-2-associated athanogene 6	A member of Arabidopsis BAG (Bcl-2-associated athanogene) proteins, plant homologs of mammalian regulators of apoptosis. Expression of BAG6 in leaves was strongly induced by heat stress. Knockout mutants exhibited enhanced susceptibility to fungal pathogen Botrytis cinerea. Plant BAG proteins are multi-functional and remarkably similar to their animal counterparts, as they regulate apoptotic-like…
XLOC_075341	BnaA07g09350D	1.66913	-0.113346	-1.24296	-0.321127	0.802942	-7.77023	AT1G26800.1	MISFOLDED PROTEIN SENSING RING E3 LIGASE 1 (MPSR1)	MISFOLDED PROTEIN SENSING RING E3 LIGASE 1 (MPSR1)	RING/U-box superfamily protein	MPSR1 is cytoplasmic E3 ligase that senses misfolded proteins independently of chaperones and targets those proteins for degradation via the 26S proteasome.
XLOC_022114	BnaA03g09560D	1.66723	0.715464	0.0784201	2.58128	0.654374	-0.460254	AT5G59290.2	UDP-GLUCURONIC ACID DECARBOXYLASE 3 (UXS3)	(ATUXS3);UDP-GLUCURONIC ACID DECARBOXYLASE 3 (UXS3)	UDP-glucuronic acid decarboxylase 1	Encodes an isoform of UDP-glucuronic acid decarboxylase, which is predicted to be cytosolic by PSORT. This enzyme produces UDP-xylose, which is a substrate for many cell wall carbohydrates including hemicellulose and pectin. UDP-xylose is also known to feedback regulate several cell wall biosynthetic enzymes.
XLOC_045617	BnaC06g31030D	1.66702	0.679645	0.227952	1.71981	-0.0379782	0.10433	AT1G69920.1	GLUTATHIONE S-TRANSFERASE TAU 12 (GSTU12)	GLUTATHIONE S-TRANSFERASE TAU 12 (GSTU12);ARABIDOPSIS THALIANA GLUTATHIONE S-TRANSFERASE TAU 12 (ATGSTU12)	glutathione S-transferase TAU 12	Encodes glutathione transferase belonging to the tau class of GSTs. Naming convention according to Wagner et al. (2002).
XLOC_083411	BnaA04g24560D	1.66645	0.665718	0.649097	0.662594	-0.576776	-0.565288	AT2G42520.1	RNA HELICASE 37 (RH37)	RNA HELICASE 37 (RH37)	P-loop containing nucleoside triphosphate hydrolases superfamily protein	P-loop containing nucleoside triphosphate hydrolases superfamily protein;(source:Araport11)
XLOC_049229	BnaC03g44340D	1.6634	1.46637	1.11721	1.16881	1.13687	0.449192	AT1G54410.1	DEHYDRIN 11KDA (HIRD11)	DEHYDRIN 11KDA (HIRD11); (ATHIRD11)	dehydrin family protein	Encodes a KS-type dehydrin can reduce the formation of reactive oxygen species (ROS) from Cu.
XLOC_016300	BnaA03g22980D	1.66329	1.80943	0.686737	1.14484	0.294008	-0.294548	AT2G24210.1	TERPENE SYNTHASE 10 (TPS10)	TERPENE SYNTHASE 10 (TPS10)	Terpenoid cyclases/Protein prenyltransferases superfamily protein	terpene synthase 10;(source:Araport11)
XLOC_094580	BnaC03g74630D	1.66285	-0.732128	-0.158552	1.59873	-0.545806	-2.54065	AT5G65380.1			MATE efflux family protein	MATE efflux family protein;(source:Araport11)
XLOC_051114	BnaC09g40730D	1.66079	-0.549084	-0.745352	0.592933	0.0829792	-0.217847	AT5G17230.2			PHYTOENE SYNTHASE
XLOC_046571	BnaC07g13600D	1.65709	2.65128	0.162389	0.842918	0.0512557	1.1072	AT1G22640.1	MYB DOMAIN PROTEIN 3 (MYB3)	ARABIDOPSIS THALIANA MYB DOMAIN PROTEIN 3 (ATMYB3);MYB DOMAIN PROTEIN 3 (MYB3)	myb domain protein 9	MYB-type transcription factor (MYB3) that represses phenylpropanoid biosynthesis gene expression
XLOC_105532	BnaAnng42010D	1.65616	-1.19459	-1.45058	1.48447	0.992614	0.251457	AT5G01740.1			Nuclear transport factor 2 (NTF2) family protein	Nuclear transport factor 2 (NTF2) family protein;(source:Araport11)
XLOC_002990	BnaA10g26130D	1.65524	1.77616	-0.569665	1.22121	0.221125	-1.71771	AT5G04040.1	SUGAR-DEPENDENT1 (SDP1)	SUGAR-DEPENDENT1 (SDP1)	sugar-dependent 1-like	Encodes a triacylglycerol lipase that is involved in storage lipid breakdown during seed germination. The mutant plant exhibits a much slower rate of postgerminative growth than the wild type.
XLOC_006904	BnaA03g26780D	1.65364	0.0200938	-0.641755	1.42002	-0.253709	-1.43173	AT4G01010.1	CYCLIC NUCLEOTIDE-GATED CHANNEL 13 (CNGC13)	CYCLIC NUCLEOTIDE-GATED CHANNEL 13 (ATCNGC13);CYCLIC NUCLEOTIDE-GATED CHANNEL 13 (CNGC13)	cyclic nucleotide gated channel 5	member of Cyclic nucleotide gated channel family
XLOC_094545	BnaA02g34940D	1.65168	0.588142	-0.527624	0.0163698	0.531762	-0.21719	AT5G11800.1	K+ EFFLUX ANTIPORTER 6 (KEA6)	K+ EFFLUX ANTIPORTER 6 (KEA6);ARABIDOPSIS THALIANA K+ EFFLUX ANTIPORTER 6 (ATKEA6)	K+ efflux antiporter 5	member of Putative potassium proton antiporter family
XLOC_102638	BnaA10g30530D	1.65154	-0.58523	0.0691491	0.332398	0.00495125	-0.351296	AT5G02620.1	ANKYRIN-LIKE1 (ANK1)	ANKYRIN-LIKE1 (ANK1); (ATANK1)	Ankyrin repeat family protein	Encodes a member of the ankyrin repeat protein. Localized in the endoplasmic reticulum.
XLOC_040099	BnaA09g48840D	1.65116	0.969479	0.384536	0.526792	0.437623	-1.67724	AT1G08570.1	ATYPICAL CYS HIS RICH THIOREDOXIN 4 (ACHT4)	ATYPICAL CYS HIS RICH THIOREDOXIN 4 (ACHT4)	atypical CYS HIS rich thioredoxin 4	Encodes a member of the thioredoxin family protein. Located in the chloroplast. Shows high activity towards the chloroplast 2-Cys peroxiredoxin A, and poor activity towards the chloroplast NADP-malate dehydrogenase. The mRNA is cell-to-cell mobile.
XLOC_101774	BnaAnng30080D	1.65035	1.78301	-0.657889	0.249822	0.458915	0.452309	AT5G58650.1	PLANT PEPTIDE CONTAINING SULFATED TYROSINE 1 (PSY1)	PLANT PEPTIDE CONTAINING SULFATED TYROSINE 1 (PSY1)	plant peptide containing sulfated tyrosine 1	Encodes PSY1, an18-aa tyrosine-sulfated glycopeptide that promotes cellular proliferation and expansion. PSY1 is widely expressed in various tissues, including shoot apical meristem, and is highly up-regulated by wounding. Perception of PSY1 depends on At1g72300, a leucine-rich repeat receptor kinase (LRR-RK).
XLOC_086777	BnaA06g39780D	1.64971	0.922479	0.07661	1.33964	0.482066	-1.80253	AT2G03730.2			ACT domain repeat 3
XLOC_021177	BnaC06g09520D	1.64908	-1.00383	-0.223749	-1.20672	-0.152213	-1.07438	AT1G52280.1	RAB GTPASE HOMOLOG G3D (RABG3d)	RAB GTPASE HOMOLOG G3D (AtRABG3d);RAB GTPASE HOMOLOG G3D (RABG3d)	RAB GTPase homolog G3A	RAB GTPase homolog G3D;(source:Araport11)
XLOC_010000	BnaC04g39840D	1.6476	1.91873	1.44935	1.90917	0.220584	0.691465	AT2G28570.1			unknown protein; Has 13 Blast hits to 13 proteins in 6 species: Archae - 0; Bacteria - 0; Metazoa - 0; Fungi - 0; Plants - 13; Viruses - 0; Other Eukaryotes - 0 (source: NCBI BLink).	hypothetical protein;(source:Araport11)
XLOC_047132	BnaA09g17020D	1.64607	0.882406	0.991008	0.90743	0.506978	-0.885158	AT5G44250.1			Protein of unknown function DUF829, transmembrane 53	peptidase, S9A/B/C family, catalytic domain protein (Protein of unknown function DUF829, transmembrane 53);(source:Araport11)
XLOC_043343	BnaA02g26550D	1.64588	0.856367	0.152983	1.1811	0.490124	-0.204213	AT2G02760.1	UBIQUITING-CONJUGATING ENZYME 2 (UBC2)	UBIQUITING-CONJUGATING ENZYME 2 (ATUBC2);UBIQUITING-CONJUGATING ENZYME 2 (UBC2);UBIQUITIN-CONJUGATING ENZYME 2 (UBC2)	ubiquitin-conjugating enzyme 10	ubiquitin conjugating enzyme UBC2. Homolog of the yeast RAD6 gene.
XLOC_074164	BnaA07g01230D	1.64516	0.0863597	-0.0574899	0.736131	-0.431795	-1.00861	AT2G18915.2	LOV KELCH PROTEIN 2 (LKP2)	ADAGIO 2 (ADO2);LOV KELCH PROTEIN 2 (LKP2)	Galactose oxidase/kelch repeat superfamily protein	encodes a member of F-box proteins that includes two other proteins in Arabidopsis (ZTL and FKF1). These proteins contain a unique structure containing a PAS domain at their N-terminus, an F-box motif, and 6 kelch repeats at their C-terminus. Overexpression results in arrhythmic phenotypes for a number of circadian clock outputs in both constant light and constant darkness, long hypocotyls under …
XLOC_089604	BnaC03g73530D	1.64421	0.0179002	-0.32341	0.973596	-0.193772	-1.37806	AT3G11900.1	AROMATIC AND NEUTRAL TRANSPORTER 1 (ANT1)	AROMATIC AND NEUTRAL TRANSPORTER 1 (ANT1)	Transmembrane amino acid transporter family protein	encodes an amino acid transporter that transports aromatic and neutral amino acids, IAA, and 2,4-D. Expressed in all tissues with highest abundance in flowers and cauline leaves. a member of a small gene family in Arabidopsis and represents a new class of amino acid transporters.
XLOC_074132	BnaA01g29550D	1.64375	1.46025	-0.262763	-1.78411	-4.5803	-0.47197	AT3G14180.1	ARABIDOPSIS 6B-INTERACTING PROTEIN 1-LIKE 2 (ASIL2)	ARABIDOPSIS 6B-INTERACTING PROTEIN 1-LIKE 2 (ASIL2)	sequence-specific DNA binding transcription factors	sequence-specific DNA binding transcription factor;(source:Araport11)
XLOC_103777	BnaAnng36340D	1.64305	0.242289	-0.374818	0.736255	-0.430857	-1.21549	AT3G23280.2			ankyrin repeat-containing protein 2
XLOC_077111	SNORD14	1.64144	-1.38462	-0.593553	0.148844	0.150488	-0.115999	---NA---			---NA---
XLOC_099352	BnaCnng53830D	1.63967	0.667955	0.000458399	1.32855	1.02201	0.340425	AT1G75380.3			Wound-responsive family protein
XLOC_046468	BnaC08g09340D	1.63906	-1.05668	-0.129069	1.41611	0.297511	-1.15681	AT1G30970.1	SUPPRESSOR OF FRIGIDA4 (SUF4)	SUPPRESSOR OF FRIGIDA4 (SUF4)	zinc finger (C2H2 type) family protein	Encodes SUF4 (SUPPRESSOR of FRI 4), a putative zinc-finger-containing transcription factor that is required for delayed flowering in winter-annual Arabidopsis. suf4 mutations strongly suppress the late-flowering phenotype of FRI (FRIGIDA) mutants. suf4 mutants also show reduced H3K4 trimethylation at FLC (FLOWERING LOCUS C), a floral inhibitor. SUF4 may act to specifically recruit a putative hist…
XLOC_059459	BnaC03g22460D	1.63854	-0.40531	-0.233323	0.743061	-1.05403	-1.99622	AT2G40140.2			Zinc finger C-x8-C-x5-C-x3-H type family protein
XLOC_050955	BnaA09g05710D	1.63827	1.92987	0.0464581	0.916036	1.50996	-5.23876	AT5G61590.1	DECREASE WAX BIOSYNTHESIS (DEWAX)	DECREASE WAX BIOSYNTHESIS (DEWAX); (ERF107)	Integrase-type DNA-binding superfamily protein	Encodes an AP2/ERF-type transcription factor that is preferentially expressed in the epidermis and induced by darkness and negatively regulates cuticular wax biosynthesis.
XLOC_048958	BnaC04g48190D	1.63527	-0.131537	-1.97191	1.8961	1.08604	-0.915796	AT2G42280.1	FLOWERING BHLH 4 (FBH4)	FLOWERING BHLH 4 (FBH4);ABA-RESPONSIVE KINASE SUBSTRATE 3 (AKS3)	basic helix-loop-helix (bHLH) DNA-binding superfamily protein	basic helix-loop-helix (bHLH) DNA-binding superfamily protein;(source:Araport11)
XLOC_010379	BnaA07g07050D	1.6339	2.05288	1.56388	1.31991	1.42241	-0.728894	AT1G30820.1	CTP SYNTHASE 1 (CTPS1)	CTP SYNTHASE 1 (CTPS1)	CTP synthase family protein	Cytidine triphosphate synthase.
XLOC_094521	BnaA05g35130D	1.63362	1.04762	-2.48377	1.35641	0.927993	-2.95648	AT2G32150.1			Haloacid dehalogenase-like hydrolase (HAD) superfamily protein	Haloacid dehalogenase-like hydrolase (HAD) superfamily protein;(source:Araport11)
XLOC_033420	SSU_rRNA_eukarya	1.63339	-0.315006	-1.1895	0.612049	0.590426	-1.13079	---NA---			---NA---
XLOC_061759	U2	1.63323	-0.914805	-0.261272	0.101433	-0.38953	0.348929	---NA---			---NA---
XLOC_064838	BnaC05g37390D	1.63088	-0.0235942	-0.18028	1.19384	0.199987	0.459043	AT4G14540.1	NUCLEAR FACTOR Y, SUBUNIT B3 (NF-YB3)	NUCLEAR FACTOR Y, SUBUNIT B3 (NF-YB3)	nuclear factor Y, subunit B1	nuclear factor Y, subunit B3;(source:Araport11)
XLOC_066967	BnaA01g17570D	1.63054	0.554465	0.461443	1.27352	0.0272623	0.269313	AT4G16190.1			Cysteine proteinases superfamily protein	Papain family cysteine protease;(source:Araport11)
XLOC_081051	BnaC02g35150D	1.63037	0.0868749	2.28992	1.9543	0.991028	1.2703	AT2G03760.1	SULPHOTRANSFERASE 12 (SOT12)	SULFOTRANSFERASE 202A1 (SULT202A1); (ATSULT202A1);SULPHOTRANSFERASE 12 (SOT12);SULPHOTRANSFERASE 12 (AtSOT12); (AtSOT1);SULPHOTRANSFERASE 1 (SOT1);SULFOTRANSFERASE 1 (ST1); (ST);ARABIDOPSIS THALIANA SULFOTRANSFERASE 1 (ATST1); (RAR047)	P-loop containing nucleoside triphosphate hydrolases superfamily protein	Encodes a brassinosteroid sulfotransferase. In vitro experiements show that this enzyme has a preference for 24-epibrassinosteroids, particularly 24-epicathasterone, but does not act on castasterone and brassinolide. It also shows sulfating activity toward flavonoids. It is differentially expressed during development, being more abundant in young seedlings and actively growing cell cultures. Expr…
XLOC_101761	-	1.63023	0.412111	-0.478818	1.51636	0.377193	-0.402511	AT1G66900.1			alpha/beta-Hydrolases superfamily protein	alpha/beta-Hydrolases superfamily protein;(source:Araport11)
XLOC_005507	BnaC07g47610D	1.6301	-0.271355	0.5394	0.836203	-0.050757	-2.06239	AT4G38790.1			ER lumen protein retaining receptor family protein	ER lumen protein retaining receptor family protein;(source:Araport11)
XLOC_033251	BnaC04g33800D	1.62923	1.4042	-1.36456	1.44301	-0.477831	-0.482394	AT2G21060.1	GLYCINE-RICH PROTEIN 2B (GRP2B)	GLYCINE-RICH PROTEIN 2B (GRP2B);COLD SHOCK DOMAIN PROTEIN 4 (ATCSP4);GLYCINE-RICH PROTEIN 2B (ATGRP2B)	glycine-rich protein 2B	Glycine-rich protein (AtGRP2b). Also named as CSP4 (cold shock domain protein 4) containing a well conserved cold shock domain (CSD) and glycine-rich motifs interspersed by two retroviral-like CCHC zinc fingers. AtCSP4 is expressed in all tissues but accumulates in reproductive tissues and those undergoing cell divisions. Overexpression of AtCSP4 reduces silique length and induces embryo lethalit…
XLOC_074340	BnaC05g10460D	1.62915	-0.489979	-0.349494	-1.51757	0.668109	-1.37653	AT1G14200.1			RING/U-box superfamily protein	RING/U-box superfamily protein;(source:Araport11)
XLOC_020063	BnaA09g21570D	1.62903	0.699763	1.02592	1.87362	0.626591	0.108639	AT4G11600.1	GLUTATHIONE PEROXIDASE 6 (GPX6)	(GPXL6);GLUTATHIONE PEROXIDASE 6 (GPX6);GLUTATHIONE PEROXIDASE 6 (ATGPX6); (PHGPX); (LSC803)	glutathione peroxidase 3	Encodes glutathione peroxidase.
XLOC_015392	BnaA03g34350D	1.62881	-0.490656	-0.542292	0.727525	0.237941	-1.18008	AT3G16990.1			Haem oxygenase-like, multi-helical	heme oxygenase-like, multi-helical;(source:Araport11)
XLOC_060204	BnaC05g25570D	1.62787	0.462444	0.0743826	1.04152	-0.548128	-0.260066	AT1G47670.1			Transmembrane amino acid transporter family protein	Transmembrane amino acid transporter family protein;(source:Araport11)
XLOC_018960	BnaA02g01070D	1.62468	0.383558	0.461883	0.801636	0.426242	-0.241216	AT5G11580.1			Regulator of chromosome condensation (RCC1) family protein	Regulator of chromosome condensation (RCC1) family protein;(source:Araport11)
XLOC_019464	BnaA06g31030D	1.62433	0.297868	0.544373	1.03405	0.730059	-0.520426	AT3G29160.2			CBL-interacting protein kinase 3
XLOC_095762	BnaC07g50050D	1.62271	-0.117108	-0.0336077	1.32427	-0.52896	-1.87362	AT4G15270.1			UDP-Glycosyltransferase superfamily protein	glucosyltransferase-like protein;(source:Araport11)
XLOC_066242	BnaC05g16060D	1.62247	1.17023	-0.332361	1.02991	1.00918	-1.48407	AT1G20840.1	TONOPLAST MONOSACCHARIDE TRANSPORTER1 (TMT1)	(AtTMT1);TONOPLAST MONOSACCHARIDE TRANSPORTER1 (TMT1)	tonoplast monosaccharide transporter2	The protein encoded by this gene is found in the tonoplast (vacuole membrane) of Arabidopsis cells. The gene is expressed at highest levels in juvenile (sink) and adult (source) leaves, followed by flower tissues.
XLOC_101022	BnaCnng60000D	1.62168	-0.474675	0.730403	5.51421	-0.607612	-0.704444	AT1G32350.1	ALTERNATIVE OXIDASE 1D (AOX1D)	ALTERNATIVE OXIDASE 1D (AOX1D)	alternative oxidase 1D	alternative oxidase 1D;(source:Araport11)
XLOC_093673	BnaCnng35660D	1.62137	1.20893	0.623398	0.516558	0.696478	0.119116	AT1G58200.2			MSCS-like 2
XLOC_046630	BnaA02g12600D	1.61803	3.19345	-2.70284	0.864126	-0.544558	-3.042	AT1G66860.1			Class I glutamine amidotransferase-like superfamily protein	Class I glutamine amidotransferase-like superfamily protein;(source:Araport11)
XLOC_097874	BnaAnng21250D	1.61758	-0.706945	-0.107327	1.2722	-0.524123	-1.07477	AT4G17530.1	RAB GTPASE HOMOLOG 1C (RAB1C)	RAB GTPASE HOMOLOG 1C (RAB1C); (RAB1C);RAB GTPASE HOMOLOG 1C (ATRAB1C); (ATRABD2C)	Ras-related small GTP-binding family protein	AtRabD2c encodes a Rab GTPase, which plays important roles in pollen development, germination and tube elongation.
XLOC_036785	BnaC07g22240D	1.61728	1.13704	-0.309122	1.39801	0.320744	-1.30393	AT2G03340.1	WRKY DNA-BINDING PROTEIN 3 (WRKY3)	WRKY DNA-BINDING PROTEIN 3 (WRKY3)	WRKY family transcription factor family protein	Encodes WRKY DNA-binding protein 3 (WRKY3).
XLOC_087073	BnaC03g77400D	1.61649	-0.643447	0.227041	0.520084	0.112556	0.18892	AT4G31040.1			CemA-like proton extrusion protein-related	CemA-like proton extrusion protein-like protein;(source:Araport11)
XLOC_047844	BnaA09g43450D	1.61433	1.27022	0.103554	1.72248	-0.240672	-0.422315	AT2G21060.1	GLYCINE-RICH PROTEIN 2B (GRP2B)	GLYCINE-RICH PROTEIN 2B (GRP2B);COLD SHOCK DOMAIN PROTEIN 4 (ATCSP4);GLYCINE-RICH PROTEIN 2B (ATGRP2B)	glycine-rich protein 2B	Glycine-rich protein (AtGRP2b). Also named as CSP4 (cold shock domain protein 4) containing a well conserved cold shock domain (CSD) and glycine-rich motifs interspersed by two retroviral-like CCHC zinc fingers. AtCSP4 is expressed in all tissues but accumulates in reproductive tissues and those undergoing cell divisions. Overexpression of AtCSP4 reduces silique length and induces embryo lethalit…
XLOC_037286	BnaC01g16330D	1.61379	-0.207814	0.274557	0.974657	0.352698	-0.332681	AT5G35410.1	SALT OVERLY SENSITIVE 2 (SOS2)	SNF1-RELATED PROTEIN KINASE 3.11 (SnRK3.11);SALT OVERLY SENSITIVE 2 (SOS2);CBL-INTERACTING PROTEIN KINASE 24 (CIPK24);SALT OVERLY SENSITIVE 2 (ATSOS2)	CBL-interacting protein kinase 3	encodes a member of the CBL-interacting protein kinase family, is a regulatory component controlling plant potassium nutrition
XLOC_003922	BnaC07g05000D	1.61305	0.491282	1.13884	1.04079	-0.0940256	0.205634	AT2G15480.1	UDP-GLUCOSYL TRANSFERASE 73B5 (UGT73B5)	UDP-GLUCOSYL TRANSFERASE 73B5 (UGT73B5)	UDP-Glycosyltransferase superfamily protein	UDP-glucosyl transferase 73B5;(source:Araport11)
XLOC_033425	BnaC02g36080D	1.61282	0.126181	0.0240482	0.322376	-0.121723	0.438046	AT3G26380.1	ARAPASE (APSE)	ARAPASE (APSE)	Melibiase family protein	APSE is a member of the Glycoside Hydrolase (GH27) family that functions as a &#946;-l-arabinopyranosidase.
XLOC_023595	SNORD14	1.61255	-1.37472	0.0785922	0.515751	0.522361	0.598833	---NA---			---NA---
XLOC_056744	BnaA06g36920D	1.61234	0.964652	-0.296402	1.05521	0.707284	-0.205966	AT5G43060.1	ESPONSIVE TO DEHYDRATION 21B (RD21B)	ESPONSIVE TO DEHYDRATION 21B (RD21B)	Cysteine proteinases superfamily protein	Peptidase, activity detected in extracts of root, leaf and cell culture.
XLOC_007999	BnaC09g24980D	1.61223	-0.451139	0.0816506	0.771142	-0.22913	-0.347662	AT4G06676.1			CONTAINS InterPro DOMAIN/s: Etoposide-induced 2.4 (InterPro:IPR009890); Has 264 Blast hits to 262 proteins in 100 species: Archae - 0; Bacteria - 0; Metazoa - 130; Fungi - 16; Plants - 79; Viruses - 0; Other Eukaryotes - 39 (source: NCBI BLink).	etoposide-induced protein;(source:Araport11)
XLOC_013435	BnaC07g30240D	1.61203	-0.0693166	0.737942	0.917293	0.500921	-0.338689	AT5G24165.1			unknown protein; FUNCTIONS IN: molecular_function unknown; INVOLVED IN: biological_process unknown; LOCATED IN: chloroplast; EXPRESSED IN: 22 plant structures; EXPRESSED DURING: 13 growth stages; BEST Arabidopsis thaliana protein match is: unknown protein (TAIR:AT4G23885.1); Has 30201 Blast hits to 17322 proteins in 780 species: Archae - 12; Bacteria - 1396; Metazoa - 17338; Fungi - 3422; Plants …	hypothetical protein;(source:Araport11)
XLOC_076656	BnaA06g22770D	1.6091	1.31115	-0.123089	1.29055	0.899897	0.275938	AT5G63620.1	HEXENAL RESPONSE 2 (HER2)	HEXENAL RESPONSE 2 (HER2)	GroES-like zinc-binding dehydrogenase family protein	Encodes an oxidoreductase involved in transducing the perception of E-2-hexenal, which changes the redox status of the mitochondria.
XLOC_058429	BnaC03g16920D	1.60861	-0.384976	1.66968	-3.7937	-3.15616	0	AT2G41910.1			Protein kinase superfamily protein	Protein kinase superfamily protein;(source:Araport11)
XLOC_095687	BnaAnng18710D,BnaAnng18720D	1.6067	0.516197	-0.161726	1.48129	-0.214445	-0.577634	AT3G28580.1			P-loop containing nucleoside triphosphate hydrolases superfamily protein	P-loop containing nucleoside triphosphate hydrolases superfamily protein;(source:Araport11)
XLOC_029328	BnaC05g35520D	1.60588	-0.265689	0.430735	1.31048	-0.232116	0.663306	AT3G17940.1			Galactose mutarotase-like superfamily protein	Galactose mutarotase-like superfamily protein;(source:Araport11)
XLOC_055837	BnaC03g27100D	1.60539	1.85242	1.04603	1.02079	0.277991	-0.502407	AT2G24210.1	TERPENE SYNTHASE 10 (TPS10)	TERPENE SYNTHASE 10 (TPS10)	Terpenoid cyclases/Protein prenyltransferases superfamily protein	terpene synthase 10;(source:Araport11)
XLOC_068086	BnaA01g19750D	1.60497	0.608845	1.56916	1.19244	1.13013	2.56617	AT3G50820.1	PHOTOSYSTEM II SUBUNIT O-2 (PSBO2)	PHOTOSYSTEM II SUBUNIT O-2 (PSBO2);PHOTOSYSTEM II SUBUNIT O-2 (PSBO-2);OXYGEN EVOLVING COMPLEX SUBUNIT 33 KDA (OEC33)	photosystem II subunit O-2	Encodes a protein which is an extrinsic subunit of photosystem II and which has been proposed to play a central role in stabilization of the catalytic manganese cluster. In <i>Arabidopsis thaliana</i> the PsbO proteins are encoded by two genes: <i>psbO1</i> and <i>psbO2</i>. PsbO2 is the minor isoform in the wild-type. Mutants defective in this gene have been shown to be affected in the dephospho…
XLOC_100574	-	1.60464	0.348379	0.578356	1.09565	0.219587	-0.321462	---NA---			---NA---
XLOC_102787	BnaAnng33140D	1.6029	1.42268	-0.508839	-9.07596	-0.93991	-10.7831	AT4G16024.1			unknown protein; FUNCTIONS IN: molecular_function unknown; INVOLVED IN: biological_process unknown; LOCATED IN: cellular_component unknown; BEST Arabidopsis thaliana protein match is: unknown protein (TAIR:AT4G15990.1); Has 30201 Blast hits to 17322 proteins in 780 species: Archae - 12; Bacteria - 1396; Metazoa - 17338; Fungi - 3422; Plants - 5037; Viruses - 0; Other Eukaryotes - 2996 (source: NC…	hypothetical protein;(source:Araport11)
XLOC_031521	BnaA06g06960D	1.60227	0.377693	-0.0079775	0.873775	0.34265	-0.442484	AT1G11260.1	SUGAR TRANSPORTER 1 (STP1)	SUGAR TRANSPORTER 1 (STP1);SUGAR TRANSPORTER 1 (ATSTP1)	Major facilitator superfamily protein	Encodes a H+/hexose cotransporter. The mRNA is cell-to-cell mobile.
XLOC_054339	BnaA09g02580D	1.60203	3.98632	0.0718367	0.678968	2.45382	-1.07053	AT3G29240.2			Protein of unknown function (DUF179)
XLOC_011558	BnaA03g03050D	1.59972	-0.719375	0.298218	0.297951	0.720656	0.404769	AT5G10650.2			RING/U-box superfamily protein
XLOC_094905	BnaCnng38840D	1.59882	0.452016	0.168793	1.15487	0.640623	-0.1416	AT1G61740.1			Sulfite exporter TauE/SafE family protein	Sulfite exporter TauE/SafE family protein;(source:Araport11)
XLOC_086428	BnaA05g37180D	1.59754	1.40684	0.545829	1.71061	0.530827	0.595731	AT3G03870.2			unknown protein; BEST Arabidopsis thaliana protein match is: unknown protein (TAIR:AT5G18130.1); Has 47 Blast hits to 47 proteins in 13 species: Archae - 0; Bacteria - 0; Metazoa - 2; Fungi - 0; Plants - 45; Viruses - 0; Other Eukaryotes - 0 (source: NCBI BLink).	transmembrane protein;(source:Araport11)
XLOC_001646	BnaC01g08390D,BnaC01g08400D	1.59728	0.0824565	0.614226	1.27674	0.646631	-0.919072	AT4G29990.1			Leucine-rich repeat protein kinase family protein	Leucine-rich repeat transmembrane protein kinase protein;(source:Araport11)
XLOC_103271	BnaAnng34680D	1.59682	0.325756	-0.81026	0.861875	-0.56289	-1.76708	AT4G33770.1	INOSITOL 1,3,4-TRISPHOSPHATE 5/6 KINASE 2 (ITPK2)	INOSITOL 1,3,4-TRISPHOSPHATE 5/6 KINASE 2 (ITPK2); (ATITPK2)	Inositol 1,3,4-trisphosphate 5/6-kinase family protein	Inositol 1,3,4-trisphosphate 5/6-kinase family protein;(source:Araport11)
XLOC_049699	BnaA08g27870D	1.59624	1.20193	0.955871	0.722649	0.0687932	0.750532	AT1G04400.1			cryptochrome 2
XLOC_102627	-	1.59605	-0.629741	1.82675	1.60948	-1.38156	-0.647301	---NA---			---NA---
XLOC_096690	BnaA01g35440D,BnaA01g35450D	1.59366	-0.148149	0.0177434	2.22637	-0.400247	-1.36544	AT4G15570.1	MAGATAMA 3 (MAA3)	MAGATAMA 3 (MAA3)	P-loop containing nucleoside triphosphate hydrolases superfamily protein	Similar to yeast Sen1 (splicing endonuclease 1)helicase protein. Involved in female gametophyte development. The mRNA is cell-to-cell mobile.
XLOC_029050	BnaC01g33650D	1.59306	0.606352	-0.377975	0.176169	0.110628	-0.00717366	AT5G10650.2			RING/U-box superfamily protein
XLOC_072458	BnaA05g33880D	1.593	0.863919	0.978971	1.46876	-0.544683	-3.18736	AT3G01420.1	(DOX1)	ALPHA-DIOXYGENASE 1 (ALPHA-DOX1);PLANT ALPHA DIOXYGENASE 1 (PADOX-1); (DIOX1); (DOX1)	alpha dioxygenase	Encodes an alpha-dioxygenase involved in protection against oxidative stress and cell death. Induced in response to Salicylic acid and oxidative stress. Independent of NPR1 in induction by salicylic acid. The mRNA is cell-to-cell mobile.
XLOC_069394	BnaA08g04930D	1.59267	0.351675	0.509863	0.21985	0.871883	-0.349134	AT4G13030.2			P-loop containing nucleoside triphosphate hydrolases superfamily protein
XLOC_099245	BnaUnng01860D	1.59219	0.954258	-0.0456452	1.91638	0.688036	-0.10987	AT2G30530.1	(MADA4)	(MADA4)	unknown protein; LOCATED IN: cellular_component unknown; EXPRESSED IN: 25 plant structures; EXPRESSED DURING: 15 growth stages; BEST Arabidopsis thaliana protein match is: unknown protein (TAIR:AT5G01970.1); Has 5513 Blast hits to 872 proteins in 154 species: Archae - 0; Bacteria - 30; Metazoa - 615; Fungi - 144; Plants - 149; Viruses - 12; Other Eukaryotes - 4563 (source: NCBI BLink).	zinc finger CCCH domain protein;(source:Araport11)
XLOC_092957	BnaA03g55570D	1.59187	2.73338	2.77154	1.26311	-1.03629	-2.03168	AT5G07010.1	SULFOTRANSFERASE 2A (ST2A)	ARABIDOPSIS THALIANA SULFOTRANSFERASE 2A (ATST2A);SULFOTRANSFERASE 2A (ST2A)	P-loop containing nucleoside triphosphate hydrolases superfamily protein	Encodes a sulfotransferase that acts specifically on 11- and 12-hydroxyjasmonic acid. Transcript levels for this enzyme are increased by treatments with jasmonic acid (JA), 12-hydroxyJA, JA-isoleucine, and 12-oxyphytodienoic acid (a JA precursor).
XLOC_089660	BnaA10g30040D	1.59082	0.0500776	-0.23645	1.71301	0.435502	-0.180411	AT5G12890.1			UDP-Glycosyltransferase superfamily protein	UDP-Glycosyltransferase superfamily protein;(source:Araport11)
XLOC_066962	BnaA01g17720D	1.58905	2.46711	0.732698	1.08483	0.247625	-0.348737	AT4G16130.1	ARABINOSE KINASE (ARA1)	(ATISA1);ARABINOSE KINASE (ARA1); (ISA1)	arabinose kinase	Similar to galactokinase.
XLOC_065011	BnaA09g09350D	1.58735	7.25696	-0.956337	0.130474	4.80082	1.24796	AT2G17880.1	DNA J PROTEIN C24 (DJC24)	DNA J PROTEIN C24 (DJC24)	Chaperone DnaJ-domain superfamily protein	Chaperone DnaJ-domain superfamily protein;(source:Araport11)
XLOC_083290	BnaA09g12300D	1.58491	1.83079	0.482921	1.16898	1.23926	2.20978	AT1G64370.1			unknown protein; Has 773 Blast hits to 375 proteins in 118 species: Archae - 0; Bacteria - 97; Metazoa - 421; Fungi - 108; Plants - 31; Viruses - 0; Other Eukaryotes - 116 (source: NCBI BLink).	filaggrin-like protein;(source:Araport11)
XLOC_065727	BnaC04g24330D	1.58477	5.43429	6.724	1.7394	2.37518	3.29269	AT3G57260.1	PATHOGENESIS-RELATED PROTEIN 2 (PR2)	&#946;-1,3-GLUCANASE (GNS2); (ATBG2); (AtPR2);BETA-1,3-GLUCANASE 2 (BGL2);BETA-1,3-GLUCANASE 2 (BG2);PATHOGENESIS-RELATED PROTEIN 2 (PR2);PATHOGENESIS-RELATED PROTEIN 2 (PR-2)	Glycosyl hydrolase superfamily protein	beta 1,3-glucanase
XLOC_096240	BnaC04g56640D	1.58441	0.684084	-0.0782005	0.631486	-0.198738	-0.727385	AT2G38280.2			AMP deaminase, putative / myoadenylate deaminase, putative
XLOC_080228	BnaA02g04190D	1.58425	-0.089882	-1.5832	1.42911	0.20235	-1.08302	AT5G19380.1			CRT (chloroquine-resistance transporter)-like transporter 1
XLOC_084393	BnaA09g22870D	1.58387	0.299053	-0.562386	0.895839	0.272926	-0.671836	AT4G09760.1			Protein kinase superfamily protein
XLOC_033788	BnaC09g03140D	1.58335	0.0824824	0.0403118	-0.0483591	-1.68106	-6.84261	AT5G27410.2			D-aminoacid aminotransferase-like PLP-dependent enzymes superfamily protein
XLOC_100307	BnaA10g29610D	1.58304	-0.459463	-0.0436115	0.385883	-0.00494043	-0.201202	AT5G59960.1			unknown protein; FUNCTIONS IN: molecular_function unknown; INVOLVED IN: biological_process unknown; LOCATED IN: nucleus; EXPRESSED IN: 24 plant structures; EXPRESSED DURING: 15 growth stages; Has 30201 Blast hits to 17322 proteins in 780 species: Archae - 12; Bacteria - 1396; Metazoa - 17338; Fungi - 3422; Plants - 5037; Viruses - 0; Other Eukaryotes - 2996 (source: NCBI BLink).	K-stimulated pyrophosphate-energized sodium pump protein;(source:Araport11)
XLOC_093522	BnaC08g49360D	1.58253	2.20596	3.74	0.423071	2.28473	2.15504	AT2G21660.1	COLD, CIRCADIAN RHYTHM, AND RNA BINDING 2 (CCR2)	COLD, CIRCADIAN RHYTHM, AND RNA BINDING 2 (CCR2);GLYCINE RICH PROTEIN 7 (ATGRP7);GLYCINE-RICH RNA-BINDING PROTEIN 7 (GRP7);RNA-BINDING GLYCINE-RICH PROTEIN A3 (RBGA3);GLYCINE-RICH RNA-BINDING PROTEIN 7 (GR-RBP7)	cold, circadian rhythm, and RNA binding 1	Encodes a small glycine-rich RNA binding protein that is part of a negative-feedback loop through which AtGRP7 regulates the circadian oscillations of its own transcript. Gene expression is induced by cold. GRP7 appears to promote stomatal opening and reduce tolerance under salt and dehydration stress conditions, but, promotes stomatal closing and thereby increases stress tolerance under conditio…
XLOC_038762	BnaAnng00110D	1.58199	0.755886	-0.415932	0.919574	0.320628	-0.544288	AT5G01810.2			CBL-interacting protein kinase 15
XLOC_084546	BnaC05g48690D	1.58175	-0.961364	-0.944743	1.12746	0.279031	-2.89976	AT3G01290.1	HYPERSENSITIVE INDUCED REACTION 2 (HIR2)	HYPERSENSITIVE INDUCED REACTION 2 (HIR2); (AtHIR2)	SPFH/Band 7/PHB domain-containing membrane-associated protein family	SPFH/Band 7/PHB domain-containing membrane-associated protein family;(source:Araport11)
XLOC_024512	BnaC02g04030D	1.58128	-0.334232	-0.356793	0.590706	0.70716	0.178216	AT5G11800.1	K+ EFFLUX ANTIPORTER 6 (KEA6)	K+ EFFLUX ANTIPORTER 6 (KEA6);ARABIDOPSIS THALIANA K+ EFFLUX ANTIPORTER 6 (ATKEA6)	K+ efflux antiporter 5	member of Putative potassium proton antiporter family
XLOC_049917	BnaC04g15350D	1.57982	1.09573	1.45157	0.824923	0.664216	0.793448	AT2G28840.1	XB3 ORTHOLOG 1 IN ARABIDOPSIS THALIANA (XBAT31)	XB3 ORTHOLOG 1 IN ARABIDOPSIS THALIANA (XBAT31)	ankyrin repeat family protein	hypothetical protein;(source:Araport11)
XLOC_095967	BnaC05g07820D	1.57892	0.0503444	0.106775	1.36488	0.325674	0.274016	AT1G10120.1	CRY2-INTERACTING BHLH 4 (CIB4)	CRY2-INTERACTING BHLH 4 (CIB4)	basic helix-loop-helix (bHLH) DNA-binding superfamily protein	basic helix-loop-helix (bHLH) DNA-binding superfamily protein;(source:Araport11)
XLOC_088396	SSU_rRNA_eukarya	1.57871	-0.787466	-0.435215	0.0574119	0.692928	-0.874357	---NA---			---NA---
XLOC_035549	BnaC06g29160D	1.57809	1.8051	0.340963	1.34851	3.75754	5.48766	AT1G68010.1			D-isomer specific 2-hydroxyacid dehydrogenase family protein
XLOC_015946	BnaC01g13410D	1.57753	0.482146	-0.0656765	-0.0399656	0.44315	-0.416503	AT4G21980.2	AUTOPHAGY 8A (APG8A)	AUTOPHAGY-RELATED 8A (ATG8A);AUTOPHAGY 8A (APG8A)	Ubiquitin-like superfamily protein	Encodes APG8, a component of autophagy conjugation pathway. Delivered to the lumens of vacuole under nitrogen-starvation condition. Highest expression in flowers. mRNA abundance increased during dark-induced carbon starvation. Predominantly cytoplasmic with or without N starvation. Upon concanamycin A the protein accumulates in the central vacuole as punctuate structures that resemble autophagic …
XLOC_037920	BnaA09g18920D	1.57727	0.579815	0.0171736	0.913915	0.317062	-0.0394523	AT2G02040.1	NRT1/ PTR FAMILY 8.3 (NPF8.3)	(ATNPF8.3);NRT1/ PTR FAMILY 8.3 (NPF8.3);ARABIDOPSIS THALIANA PEPTIDE TRANSPORTER 2 (ATPTR2); (ATPTR2-B); (PTR2-B);NITRATE TRANSPORTER 1 (NTR1);PEPTIDE TRANSPORTER 2 (PTR2)	Major facilitator superfamily protein	Encodes a di- and tri-peptide transporter that recognizes a variety of different amino acid combinations. Expression of the transcripts for this gene can be detected in the embryo through in situ hybridization. This protein does not have nitrate transporter activity based on oocyte transport assays.
XLOC_003811	BnaC03g11230D,BnaC03g11240D	1.57725	-1.08046	-2.01491	-0.260297	-1.11622	-1.20065	AT5G60300.2			Concanavalin A-like lectin protein kinase family protein
XLOC_001778	BnaC01g05540D	1.57659	-0.262376	-1.88919	0.691963	0.132869	-1.88359	AT4G32860.1			unknown protein; Has 46 Blast hits to 46 proteins in 10 species: Archae - 0; Bacteria - 0; Metazoa - 0; Fungi - 0; Plants - 46; Viruses - 0; Other Eukaryotes - 0 (source: NCBI BLink).	Avr9/Cf-9 rapidly elicited protein;(source:Araport11)
XLOC_030774	BnaC09g44520D	1.57594	0.0246474	-0.724895	1.57683	-0.33417	-0.953366	AT5G17680.1			Disease resistance protein (TIR-NBS-LRR class) family	disease resistance protein (TIR-NBS-LRR class);(source:Araport11)
XLOC_053325	BnaC01g20400D	1.5752	-0.127142	0.069879	0.518367	1.14616	1.16943	AT4G27745.1			Yippee family putative zinc-binding protein	Yippee family putative zinc-binding protein;(source:Araport11)
XLOC_083973	BnaA09g00050D	1.5738	0.566199	0.14199	0.778924	0.565292	-0.353329	AT4G01330.1			Protein kinase superfamily protein
XLOC_067221	BnaA09g51130D	1.57323	-0.324804	-0.0285954	1.40086	-1.47996	-2.674	AT1G02860.1	NITROGEN LIMITATION ADAPTATION (NLA)	(SYG1);NITROGEN LIMITATION ADAPTATION (NLA);BENZOIC ACID HYPERSENSITIVE 1 (BAH1)	SPX (SYG1/Pho81/XPR1) domain-containing protein / zinc finger (C3HC4-type RING finger) protein-related	Encodes a ubiquitin E3 ligase with RING and SPX domains that is involved in mediating immune responses and mediates degradation of PHT1s at plasma membranes. Targeted by MIR827. Ubiquitinates PHT1;3, PHT1;2, PHT1;1/AtPT1 and PHT1;4/AtPT2.
XLOC_098722	BnaCnng51640D	1.57322	0.41809	0.741269	0.434066	0.0363528	-0.342028	AT1G09920.1			TRAF-type zinc finger-related	TRAF-type zinc finger-like protein;(source:Araport11)
XLOC_088450	BnaCnng23380D	1.57187	2.43736	0.861574	1.28766	0.911955	0.59364	AT4G38470.1	SERINE/THREONINE/TYROSINE KINASE 46 (STY46)	SERINE/THREONINE/TYROSINE KINASE 46 (STY46)	Protein kinase superfamily protein	ACT-like protein tyrosine kinase family protein;(source:Araport11)
XLOC_023410	BnaA10g00670D	1.57155	-0.239268	-0.376938	0.682341	0.15951	-0.034344	AT1G01170.2			Protein of unknown function (DUF1138)
XLOC_094469	BnaAnng17510D	1.57153	-0.394491	-1.20755	0.187145	-0.214919	-5.83117	AT1G10740.4			alpha/beta-Hydrolases superfamily protein
XLOC_084557	BnaC05g48800D	1.57123	0.796336	-0.32888	1.83301	-0.212034	-3.29433	AT3G01420.1	(DOX1)	ALPHA-DIOXYGENASE 1 (ALPHA-DOX1);PLANT ALPHA DIOXYGENASE 1 (PADOX-1); (DIOX1); (DOX1)	alpha dioxygenase	Encodes an alpha-dioxygenase involved in protection against oxidative stress and cell death. Induced in response to Salicylic acid and oxidative stress. Independent of NPR1 in induction by salicylic acid. The mRNA is cell-to-cell mobile.
XLOC_013300	BnaC09g33950D	1.57116	-1.26927	0.169613	0.463538	0.363137	0.799997	AT5G58650.1	PLANT PEPTIDE CONTAINING SULFATED TYROSINE 1 (PSY1)	PLANT PEPTIDE CONTAINING SULFATED TYROSINE 1 (PSY1)	plant peptide containing sulfated tyrosine 1	Encodes PSY1, an18-aa tyrosine-sulfated glycopeptide that promotes cellular proliferation and expansion. PSY1 is widely expressed in various tissues, including shoot apical meristem, and is highly up-regulated by wounding. Perception of PSY1 depends on At1g72300, a leucine-rich repeat receptor kinase (LRR-RK).
XLOC_101152	SSU_rRNA_eukarya	1.56935	-0.57041	0.0722401	0.10704	-0.00567436	-0.72565	---NA---			---NA---
XLOC_088441	BnaC02g44530D	1.56678	0.0692901	-0.190701	-1.7481	-1.42203	-2.95404	AT3G62850.1			Putative endonuclease or glycosyl hydrolase	zinc finger protein-like protein;(source:Araport11)
XLOC_050803	BnaA09g19970D	1.56623	0.635719	0.223688	-0.0245607	0.417311	-0.372951	AT4G05070.1	WOUND-INDUCED POLYPEPTIDE 2 (WIP2)	WOUND-INDUCED POLYPEPTIDE 2 (WIP2)	Wound-responsive family protein	Member of the wound-induced polypeptide (WIP) family. Positively regulates plant resistance against Pst DC3000 by enhancing PTI responses.
XLOC_072813	BnaAnng04970D	1.56521	2.95413	1.50788	1.18031	1.35184	2.03564	AT5G65660.1			hydroxyproline-rich glycoprotein family protein	hydroxyproline-rich glycoprotein family protein;(source:Araport11)
XLOC_041445	BnaC06g14690D,BnaC06g14700D	1.56443	0.447165	0.786968	1.70806	0.280674	0.441147	ATCG00040.1	MATURASE K (MATK)	MATURASE K (MATK)	maturase K	Encodes a maturase located in the trnK intron in the chloroplast genome.
XLOC_049554	BnaC04g42310D	1.56419	0.183484	0.131107	0.0898106	0.401561	-0.261502	AT2G31510.1	ARIADNE 7 (ARI7)	ARIADNE 7 (ARI7);ARABIDOPSIS ARIADNE 7 (ATARI7)	RING/U-box superfamily protein	IBR domain-containing protein;(source:Araport11)
XLOC_103529	BnaAnng35580D	1.56305	2.25938	4.43002	0.162763	2.87266	3.03948	AT2G21660.2			cold, circadian rhythm, and RNA binding 1
XLOC_005159	BnaC07g45960D	1.56289	1.89779	-1.30983	0.28633	-6.15285	-4.68447	AT4G36060.2			basic helix-loop-helix (bHLH) DNA-binding superfamily protein
XLOC_026105	BnaC07g39070D	1.56229	0.847365	0.494767	0.920987	0.870706	-0.605283	AT4G24690.1	NEXT TO BRCA1 GENE 1 (NBR1)	NEXT TO BRCA1 GENE 1 (NBR1);ARABIDOPSIS THALIANA NEXT TO BRCA1 GENE 1 (AtNBR1)	ubiquitin-associated (UBA)/TS-N domain-containing protein / octicosapeptide/Phox/Bemp1 (PB1) domain-containing protein	Encodes NBR1, a selective autophagy substrate. The mRNA is cell-to-cell mobile.
XLOC_023029	BnaC03g45210D	1.56214	0.640544	0.387163	1.81571	0.226639	-0.407977	AT5G37780.1			calmodulin 1
XLOC_027999	BnaC09g23240D	1.56104	0.254699	0.990668	0.107749	0.0955913	-0.940246	---NA---			---NA---
XLOC_008001	BnaC09g25860D	1.55986	0.309527	-1.05846	0.729195	-1.29826	-0.39092	AT4G09760.1			Protein kinase superfamily protein
XLOC_033576	BnaC05g22900D	1.55765	-0.505853	-0.729071	0.543895	0.729548	-1.28878	AT1G29970.1			60S ribosomal protein L18A-1
XLOC_070302	BnaA03g19290D	1.55734	-0.314759	-2.32974	0.311844	-0.660894	-2.83357	AT2G40900.1	USUALLY MULTIPLE ACIDS MOVE IN AND OUT TRANSPORTERS 11 (UMAMIT11)	USUALLY MULTIPLE ACIDS MOVE IN AND OUT TRANSPORTERS 11 (UMAMIT11)	nodulin MtN21 /EamA-like transporter family protein	Encodes a plasma membrane-localized amino acid transporter likely involved in amino acid export in the developing seed.
XLOC_060462	BnaC09g32660D	1.55717	0.912606	-0.475394	1.12514	1.38752	0.198032	AT5G57655.2			xylose isomerase family protein	xylose isomerase family protein;(source:Araport11)
XLOC_089073	BnaC02g47130D	1.55497	0.525773	1.69541	0.619836	0.299259	1.44141	AT5G46110.4	ACCLIMATION OF PHOTOSYNTHESIS TO ENVIRONMENT 2 (APE2)	TRIOSE-PHOSPHATE &#8260; PHOSPHATE TRANSLOCATOR (TPT);ACCLIMATION OF PHOTOSYNTHESIS TO ENVIRONMENT 2 (APE2)	Glucose-6-phosphate/phosphate translocator-related	Encodes a chloroplast triose phosphate / 3-phosphoglycerate translocator that transports triose phosphates derived from the Calvin cycle in the stroma to the cytosol for use in sucrose synthesis and other biosynthetic processes. A tpt mutant has altered acclimation responses. The mRNA is cell-to-cell mobile.
XLOC_051901	BnaA06g34160D	1.5533	-0.14178	0.986038	1.182	-0.218762	-0.165412	AT2G02390.1			glutathione S-transferase zeta 1
XLOC_008472	BnaA01g01670D	1.55216	0.696525	0.512358	1.51754	0.190826	0.522289	AT4G35860.1	GTP-BINDING 2 (GB2)	(ATRAB2C);GTP-BINDING 2 (ATGB2); (ATRABB1B);GTP-BINDING 2 (GB2)	RAB GTPase homolog 8	GTP-binding protein ATGB2
XLOC_086165	BnaC02g16960D	1.55181	4.01204	0.907222	0.45385	-0.0709777	-3.81253	AT1G66860.1			Class I glutamine amidotransferase-like superfamily protein	Class I glutamine amidotransferase-like superfamily protein;(source:Araport11)
XLOC_023826	BnaA03g43130D	1.54838	0.229649	-0.2808	1.68016	-0.740385	-0.600912	AT5G47200.1	RAB GTPASE HOMOLOG 1A (RAB1A)	RAB GTPASE HOMOLOG 1A (RAB1A);ARABIDOPSIS RAB GTPASE HOMOLOG D2B (ATRABD2B);RAB GTPASE HOMOLOG 1A (ATRAB1A)	Ras-related small GTP-binding family protein	AtRabD2b encodes a Rab GTPase, which plays important roles in pollen development, germination and tube elongation. The mRNA is cell-to-cell mobile.
XLOC_084057	BnaA09g01610D	1.54726	0.938074	0.184564	0.803311	0.170475	0.124734	AT4G03520.1	(ATHM2)	(ATHM2);THIOREDOXIN M2 (TRXM2)	Thioredoxin superfamily protein	Encodes a redox activated co-chaperone, chloroplast localized thioredoxin, similar to prokaryotic types.
XLOC_038914	BnaC03g29220D	1.54578	-0.603778	-0.391098	0	0.212562	-7.06572	AT4G31830.1			unknown protein; Has 42 Blast hits to 42 proteins in 10 species: Archae - 0; Bacteria - 0; Metazoa - 0; Fungi - 0; Plants - 42; Viruses - 0; Other Eukaryotes - 0 (source: NCBI BLink).	transmembrane protein;(source:Araport11)
XLOC_083799	BnaA09g26860D	1.54524	-0.7769	-0.134102	0.881457	-0.916194	0.94087	AT1G29390.1	COLD REGULATED 314 THYLAKOID MEMBRANE 2 (COR314-TM2)	COLD REGULATED 314 INNER MEMBRANE 2 (COR413IM2);COLD REGULATED 314 THYLAKOID MEMBRANE 2 (COR314-TM2)	cold regulated 314 thylakoid membrane 2	Integral membrane protein in the inner envelope of chloroplasts. Provide freezing tolerance.
XLOC_073844	BnaC08g20040D	1.54346	0.371656	0.310509	0.684474	0.312441	-1.94387	AT1G21920.1	MORN-MOTIF REPEAT PROTEIN REGULATING FLOWERING 1 ( (MRF1)	MORN-MOTIF REPEAT PROTEIN REGULATING FLOWERING 1 ( (MRF1)	Histone H3 K4-specific methyltransferase SET7/9 family protein	MRF1 is related to SET7/9 proteins but contains an atypical SET domain. It is expressed in phloem and mutants have a weak late flowering phenotype.
XLOC_032917	BnaC05g33420D	1.54283	1.76138	-0.175742	1.0678	1.46802	-1.6422	AT3G19390.1			Cysteine proteinases superfamily protein	Granulin repeat cysteine protease family protein;(source:Araport11)
XLOC_020276	BnaC09g03670D	1.54141	-0.0503611	1.17126	1.47501	-0.132753	-0.409042	AT5G26340.1	(MSS1)	SUGAR TRANSPORT PROTEIN 13 (ATSTP13);SUGAR TRANSPORT PROTEIN 13 (STP13); (MSS1)	Major facilitator superfamily protein	Encodes a protein with high affinity, hexose-specific/H+ symporter activity. The activity of the transporter appears to be negatively regulated by phosphorylation. Importantly, microarray analysis, as well as the study of the expression of this gene in mutants involved in programmed cell death (PCD) demonstrated a tight correlation between this gene's expression and PCD.
XLOC_062767	BnaC06g03270D	1.5411	-0.10806	0.58833	0.752179	0.180374	0.0115545	AT1G50110.1	BRANCHED-CHAIN AMINOTRANSFERASE 6 (BCAT6)	BRANCHED-CHAIN AMINOTRANSFERASE 6 (BCAT6)	D-aminoacid aminotransferase-like PLP-dependent enzymes superfamily protein	Encodes a cytosolic branched-chain aminotransferase that acts on Leu, Ile, Val and also on Met. Together with BCAT4 and BCAT3, it is involved in methionine salvage and glucosinolate biosynthesis.
XLOC_026260	BnaC07g38820D	1.54098	1.49545	-0.960901	1.47537	3.12799	-0.290779	AT4G24230.5			acyl-CoA-binding domain 3
XLOC_084511	BnaAnng10080D	1.54065	0.915442	-0.878739	1.15001	2.71512	1.73902	AT1G54040.2	EPITHIOSPECIFIER PROTEIN (ESP)	EPITHIOSPECIFIER PROTEIN (ESP); (TASTY)	Galactose oxidase/kelch repeat superfamily protein	Epithiospecifier protein, interacts with WRKY53. Involved in pathogen resistance and leaf senescence.
XLOC_066858	BnaC04g44780D	1.54053	1.09618	0.901446	0.587345	1.28754	0.842489	AT2G35800.1	S-ADENOSYL METHIONINE TRANSPORTER-LIKE (SAMTL)	S-ADENOSYL METHIONINE TRANSPORTER-LIKE (SAMTL)	mitochondrial substrate carrier family protein	Encodes a predicted calcium-dependent S-adenosyl methionine carrier.
XLOC_076508	BnaCnng10250D	1.53912	1.36829	1.18476	0.737151	0.217671	1.45336	AT5G04220.2	(SYTC)	SYNAPTOTAGMIN 3 (SYT3); (NTMC2T1.3); (SYTC); (ATSYTC); (NTMC2TYPE1.3)	Calcium-dependent lipid-binding (CaLB domain) family protein	Calcium-dependent lipid-binding (CaLB domain) family protein;(source:Araport11)
XLOC_031131	BnaA05g24880D	1.5391	0.735906	1.2475	-0.238797	0.594937	0.598861	AT3G14690.1	CYTOCHROME P450, FAMILY 72, SUBFAMILY A, POLYPEPTIDE 15 (CYP72A15)	CYTOCHROME P450, FAMILY 72, SUBFAMILY A, POLYPEPTIDE 15 (CYP72A15)	cytochrome P450, family 709, subfamily B, polypeptide 1	putative cytochrome P450 The mRNA is cell-to-cell mobile.
XLOC_035978	BnaA03g40300D	1.53699	1.45845	0.419249	0.676959	0.508097	-0.385132	AT5G61530.1			small G protein family protein / RhoGAP family protein	small G protein family protein / RhoGAP family protein;(source:Araport11)
XLOC_038453	BnaC05g17000D	1.53649	0.857423	0.16911	1.03658	0.25357	0.024618	AT1G21680.1			DPP6 N-terminal domain-like protein	DPP6 N-terminal domain-like protein;(source:Araport11)
XLOC_085241	BnaA10g11530D	1.53558	2.55535	1.03432	0.66691	1.64906	-5.86497	AT3G29110.1			Terpenoid cyclases/Protein prenyltransferases superfamily protein	Terpenoid cyclases/Protein prenyltransferases superfamily protein;(source:Araport11)
XLOC_019826	5_8S_rRNA	1.53512	-0.490236	-0.205831	0.410105	-0.843518	0.466173	---NA---			---NA---
XLOC_003305	BnaC03g09340D	1.53237	0.927082	0.479522	1.24003	1.56884	-1.47153	AT5G18780.2			F-box/RNI-like/FBD-like domains-containing protein
XLOC_042238	-	1.53035	0.325546	-0.630662	0.622583	0.156735	-1.09349	AT4G15090.1	FAR-RED IMPAIRED RESPONSE 1 (FAR1)	FAR-RED IMPAIRED RESPONSE 1 (FAR1)	FAR1-related sequence 2	Encodes a nuclear localized protein involved in far red light response signaling. Loss of function mutants are defective in far red light responses. Interacts with homologous gene FHY3.
XLOC_044209	BnaC05g04270D	1.52897	0.643426	0.0400498	0.795206	0.0866995	-0.77582	AT1G06200.1			Peptidase S24/S26A/S26B/S26C family protein	Peptidase S24/S26A/S26B/S26C family protein;(source:Araport11)
XLOC_022657	BnaA01g16630D	1.52666	-0.0574929	0.677459	1.91321	0.133266	0.596302	AT4G27745.1			Yippee family putative zinc-binding protein	Yippee family putative zinc-binding protein;(source:Araport11)
XLOC_079887	snoZ43	1.52548	-1.07923	0.402675	0.316048	0.923424	0.802082	---NA---			---NA---
XLOC_060062	BnaC09g11960D	1.52421	0.470508	1.53204	0.446697	1.00518	1.1039	AT1G64230.2			ubiquitin-conjugating enzyme 28
XLOC_070149	BnaA01g07910D	1.52399	0.280399	-0.0640095	1.79778	0.569498	0.509835	AT4G29010.1	ABNORMAL INFLORESCENCE MERISTEM (AIM1)	ABNORMAL INFLORESCENCE MERISTEM (AIM1)	Enoyl-CoA hydratase/isomerase family	Functions in beta-oxidation of fatty acids, similar to CuMFP with L-3-hydroxyacyl-CoA hydrolyase , L-3-hydroxyacyl-dehydrogenase, D-3-hydroxyacyl-CoA epimerase, and 3, 2-enoyl-CoA isomerase activities.
XLOC_088386	BnaA07g37590D	1.52298	-0.318122	-1.2644	-0.292757	-0.81003	-0.331453	AT3G53670.2			unknown protein; FUNCTIONS IN: molecular_function unknown; INVOLVED IN: biological_process unknown; LOCATED IN: cellular_component unknown; EXPRESSED IN: sperm cell, male gametophyte, pollen tube; EXPRESSED DURING: L mature pollen stage, M germinated pollen stage; BEST Arabidopsis thaliana protein match is: unknown protein (TAIR:AT2G37480.1).
XLOC_008904	BnaA04g03460D	1.52169	1.06428	0.3214	1.19047	0.962287	-0.661217	AT3G55610.1	DELTA 1-PYRROLINE-5-CARBOXYLATE SYNTHASE 2 (P5CS2)	DELTA 1-PYRROLINE-5-CARBOXYLATE SYNTHASE 2 (P5CS2)	delta1-pyrroline-5-carboxylate synthase 1	encodes delta 1-pyrroline-5-carboxylate synthetase B. Gene expression is induced by dehydration, high salt and ABA. Knock-out mutations in P5CS2 are embryo-lethal. P5CS2 appears to be present in different cells and/or different subcellular locations from P5CS1 in a tissue-dependent manner. Mutants are defective in pollen development.
XLOC_005444	BnaC07g46480D	1.52108	1.63503	2.32729	1.10157	0.789103	1.26562	AT4G37370.1	CYTOCHROME P450, FAMILY 81, SUBFAMILY D, POLYPEPTIDE 8 (CYP81D8)	CYTOCHROME P450, FAMILY 81, SUBFAMILY D, POLYPEPTIDE 8 (CYP81D8)	Cytochrome P450 superfamily protein	member of CYP81D
XLOC_018599	BnaC07g27220D	1.51984	4.08713	1.49041	1.0171	2.32916	1.10173	AT5G49450.1	BASIC LEUCINE-ZIPPER 1 (bZIP1)	BASIC LEUCINE-ZIPPER 1 (bZIP1);BASIC LEUCINE-ZIPPER 1 (AtbZIP1)	basic leucine-zipper 1	Encodes a transcription activator is a positive regulator of plant tolerance to salt, osmotic and drought stresses.
XLOC_099904	BnaA03g57960D	1.51895	0.134553	-0.771371	1.19014	0.176166	-0.51117	AT3G51730.1			saposin B domain-containing protein	saposin B domain-containing protein;(source:Araport11)
XLOC_079949	BnaA08g06760D	1.51743	1.89906	0.689852	0.320455	-0.910239	0.567179	AT1G32700.1			PLATZ transcription factor family protein	PLATZ transcription factor family protein;(source:Araport11)
XLOC_057649	BnaA04g05790D	1.51724	1.22961	1.17889	0.59521	0.92282	0.846286	AT3G52060.2			Core-2/I-branching beta-1,6-N-acetylglucosaminyltransferase family protein
XLOC_045191	BnaA03g00260D	1.51691	-1.03516	-1.25485	0.769629	0.497141	-0.272702	AT5G01600.1	FERRETIN 1 (FER1)	ARABIDOPSIS THALIANA FERRETIN 1 (ATFER1);FERRETIN 1 (FER1)	ferretin 1	Encodes a ferretin protein that is targeted to the chloroplast. Member of a Ferritin gene family. Gene expression is induced in response to iron overload and by nitric oxide. Expression of the gene is downregulated in the presence of paraquat, an inducer of photoxidative stress.
XLOC_084554	BnaC05g48760D	1.51657	-0.361337	-0.432226	1.04631	-0.480617	0.576901	AT3G01360.2			Family of unknown function (DUF716)
XLOC_022731	BnaA01g15140D	1.51612	0.76265	0.764863	1.4687	0.625304	-0.13001	AT4G25970.1	PHOSPHATIDYLSERINE DECARBOXYLASE 3 (PSD3)	PHOSPHATIDYLSERINE DECARBOXYLASE 3 (PSD3)	phosphatidylserine decarboxylase 3	Encodes the major form of the two non-mitochondrail phosphatidylserine decarboxylase. Located at the ER. The mRNA is cell-to-cell mobile.
XLOC_046942	BnaA09g13300D	1.51512	2.71496	1.16179	1.64312	1.18409	-0.000962745	AT1G62380.1	ACC OXIDASE 2 (ACO2)	(ATACO2);ACC OXIDASE 2 (ACO2)	2-oxoglutarate (2OG) and Fe(II)-dependent oxygenase superfamily protein	Encodes a protein similar to 1-aminocyclopropane-1-carboxylic oxidase (ACC oxidase). Expression of the AtACO2 transcripts is affected by ethylene.
XLOC_075551	BnaC09g14450D	1.51314	1.27278	1.82815	0.81381	0.857474	0.788935	AT1G60890.1			Phosphatidylinositol-4-phosphate 5-kinase family protein
XLOC_004364	snoZ107_R87	1.51275	-0.669075	-0.0852144	0.236082	-0.000868323	0.573506	---NA---			---NA---
XLOC_057470	BnaC07g31340D	1.51245	0.791846	-0.322059	0.896175	0.260527	-2.72509	AT5G61590.1	DECREASE WAX BIOSYNTHESIS (DEWAX)	DECREASE WAX BIOSYNTHESIS (DEWAX); (ERF107)	Integrase-type DNA-binding superfamily protein	Encodes an AP2/ERF-type transcription factor that is preferentially expressed in the epidermis and induced by darkness and negatively regulates cuticular wax biosynthesis.
XLOC_009347	BnaA08g10790D	1.51178	0.897336	-0.0539859	2.31732	-0.363004	-0.326981	AT4G35230.1	BRASSINOSTEROID-SIGNALING KINASE 1 (BSK1)	BRASSINOSTEROID-SIGNALING KINASE 1 (BSK1)	Protein kinase protein with tetratricopeptide repeat domain	Encodes BR-signaling kinase 1 (BSK1), one of the three homologous BR-signaling kinases (BSK1, AT4G35230; BSK2, AT5G46570; BSK3, AT4G00710). Mediates signal transduction from receptor kinase BRI1 by functioning as the substrate of BRI1. Plasma membrane localized.
XLOC_047310	BnaC09g23850D	1.51071	-0.29423	-0.19487	1.02296	-0.716604	-0.982202	AT4G11570.2			Haloacid dehalogenase-like hydrolase (HAD) superfamily protein
XLOC_061978	BnaC04g50190D	1.51003	1.12117	0.93217	1.88849	0.820898	0.575584	AT2G45440.1	DIHYDRODIPICOLINATE SYNTHASE 2 (DHDPS2)	DIHYDRODIPICOLINATE SYNTHASE 2 (DHDPS2)	dihydrodipicolinate synthase 1	Encodes a protein that likely has dihydropicolinate synthase activity based on its mutant phenotype of decreased lysine levels and increased aspartate levels. The mutant also has increased levels of threonine. The enzyme is predicted to localize to the chloroplast.
XLOC_067753	BnaA09g16400D	1.50821	0.336154	0.273086	0.39276	0.484205	-0.0291907	AT1G04410.1	CYTOSOLIC-NAD-DEPENDENT MALATE DEHYDROGENASE 1 (c-NAD-MDH1)	CYTOSOLIC-NAD-DEPENDENT MALATE DEHYDROGENASE 1 (c-NAD-MDH1)	Lactate/malate dehydrogenase family protein	predicted to encode a cytosolic malate dehydrogenase.
XLOC_021834	BnaC06g39860D	1.50758	0.442854	1.10936	0.175128	-0.573707	-0.519006	AT1G79440.1	ALDEHYDE DEHYDROGENASE 5F1 (ALDH5F1)	ENLARGED FIL EXPRESSION DOMAIN 1 (ENF1);ALDEHYDE DEHYDROGENASE 5F1 (ALDH5F1);SUCCINIC SEMIALDEHYDE DEHYDROGENASE 1 (SSADH1);SUCCINIC SEMIALDEHYDE DEHYDROGENASE (SSADH)	aldehyde dehydrogenase 11A3	Encodes a mitochondrial succinic semialdehyde dehydrogenase (SSADH). Nomenclature according to Kirch, et al (2004).
XLOC_056389	BnaC09g00770D	1.50634	0.532656	0.607441	6.82138	0.0153051	0.456166	AT4G03520.1	(ATHM2)	(ATHM2);THIOREDOXIN M2 (TRXM2)	Thioredoxin superfamily protein	Encodes a redox activated co-chaperone, chloroplast localized thioredoxin, similar to prokaryotic types.
XLOC_101589	BnaAnng29570D	1.50619	-0.339832	0.877498	0.282134	0.524812	1.39575	AT5G09920.1	(NRPB4)	(NRPB4); (RPB15.9); (ATRPB15.9); (RPB15.9.9)	RNA polymerase II, Rpb4, core protein	Non-catalytic subunit specific to DNA-dependent RNA polymerase II; the ortholog of budding yeast RPB4)
XLOC_042653	BnaA06g24990D,BnaA06g25000D	1.50499	0.611016	-0.991579	0.455038	0.365991	-1.29109	AT5G67530.1	PLANT U-BOX 49 (PUB49)	PLANT U-BOX 49 (PUB49);PLANT U-BOX 49 (ATPUB49)	Cyclophilin-like peptidyl-prolyl cis-trans isomerase family protein	plant U-box 49;(source:Araport11)
XLOC_072184	BnaCnng08080D	1.50324	0.678882	0.5993	1.06856	0.660137	-0.728665	AT1G75220.1	ERD6-LIKE 6 (ERDL6)	(ATERDL6);ERD6-LIKE 6 (ERDL6)	Major facilitator superfamily protein	Encodes a vacuolar glucose exporter that is induced in response to factors that activate vacuolar glucose pools like darkness, heat stress and wounding and repressed during conditions that trigger glucose accumulation in the vacuole like cold stress and external sugar supply.
XLOC_083330	BnaA07g14360D	1.50259	0.786054	0.866409	0.800247	0.543093	1.3902	AT2G28840.1	XB3 ORTHOLOG 1 IN ARABIDOPSIS THALIANA (XBAT31)	XB3 ORTHOLOG 1 IN ARABIDOPSIS THALIANA (XBAT31)	ankyrin repeat family protein	hypothetical protein;(source:Araport11)
XLOC_023863	BnaA03g42460D	1.50253	0.587958	0.0986001	0.135487	-0.125851	-0.558741	AT4G16210.1	ENOYL-COA HYDRATASE/ISOMERASE A (ECHIA)	ENOYL-COA HYDRATASE 2 (E-COAH-2);ENOYL-COA HYDRATASE/ISOMERASE A (ECHIA)	beta-hydroxyisobutyryl-CoA hydrolase 1	enoyl-CoA hydratase/isomerase A;(source:Araport11)
XLOC_103462	BnaAnng35370D	1.50181	1.18865	-1.10983	-0.0621456	2.15048	0.106318	AT5G25980.3			glucoside glucohydrolase 2
XLOC_045034	BnaA03g46540D	1.50171	1.71635	-0.356517	1.00278	2.60755	0.83861	AT4G24230.5			acyl-CoA-binding domain 3
XLOC_005627	BnaC06g33930D,BnaC06g33940D	1.50125	0.532831	-0.271104	0.400421	0.632414	-0.0840564	AT1G72820.1			Mitochondrial substrate carrier family protein	Mitochondrial substrate carrier family protein;(source:Araport11)
XLOC_067472	U2	1.50079	-0.273656	-0.435006	0.702209	-1.52193	0.662001	---NA---			---NA---
XLOC_097733	BnaAnng20990D	1.50068	0.636046	-0.0278864	0.925088	0.389458	-0.228045	AT5G56180.1	ACTIN-RELATED PROTEIN 8 (ARP8)	ACTIN-RELATED PROTEIN 8 (ARP8);ACTIN-RELATED PROTEIN 8 (ATARP8); (ARP8)	actin-related protein 8	encodes a protein whose sequence is similar to actin-related proteins (ARPs) in other organisms. Member of nuclear ARP family of genes.
XLOC_070652	BnaC03g58470D	1.49974	1.42035	0.448719	0.954281	0.0552992	-0.315176	AT1G28260.2			Telomerase activating protein Est1
XLOC_054355	BnaA09g02320D	1.49959	0.869777	0.804365	0.682117	0.498826	-0.748881	AT3G28690.1			Protein kinase superfamily protein
XLOC_009490	-	1.49698	-0.654609	0.0734139	-1.78882	0.995248	-0.84288	AT1G40390.1			DNAse I-like superfamily protein	DNAse I-like superfamily protein;(source:Araport11)
XLOC_088271	BnaAnng11640D	1.49696	1.13264	-0.942118	2.20702	5.36809	0	AT4G35090.1	CATALASE 2 (CAT2)	CATALASE 2 (CAT2)	catalase 3	Encodes a peroxisomal catalase, highly expressed in bolts and leaves. mRNA expression patterns show circadian regulation with mRNA levels being high in the subjective early morning. Loss of function mutations have increased H2O2 levels and increased H2O2 sensitivity. Mutants accumulate more toxic ions yet show decreased sensitivity to Li+. This decreased sensitivity is most likely due to an insen…
XLOC_030324	BnaA08g21690D	1.49592	0.20149	0.464558	0.761209	0.629839	0.666457	AT1G20696.2	HIGH MOBILITY GROUP B3 (HMGB3)	(NFD03); (NFD3);HIGH MOBILITY GROUP B3 (HMGB3)	high mobility group B1	Encodes a protein belonging to the subgroup of HMGB (high mobility group B) proteins that have a distinctive DNA-binding motif, the HMG-box domain. The motif confers non-sequence specific interaction with linear DNA and structure-specific binding to distorted DNA sites. The HMGB proteins are involved in the assembly of nucleoprotein complexes. Can be phosphorylated by CK2alpha. The mRNA is cell-t…
XLOC_007726	BnaA05g08020D	1.49576	-0.33116	-0.845843	0.974731	-0.467901	-1.9361	AT2G36270.1	ABA INSENSITIVE 5 (ABI5)	(DPBF1); (ATABI5);GROWTH-INSENSITIVITY TO ABA 1 (GIA1);ABA INSENSITIVE 5 (ABI5)	Basic-leucine zipper (bZIP) transcription factor family protein	Encodes a member of the basic leucine zipper transcription factor family, involved in ABA signalling during seed maturation and germination. The Arabidopsis abscisic acid (ABA)-insensitive abi5 mutants have pleiotropic defects in ABA response, including decreased sensitivity to ABA inhibition of germination and altered expression of some ABA-regulated genes. Comparison of seed and ABA-inducible v…
XLOC_062882	BnaA01g06100D	1.49395	0.061319	-0.154443	0.662857	-0.163098	-0.471144	AT4G31040.1			CemA-like proton extrusion protein-related	CemA-like proton extrusion protein-like protein;(source:Araport11)
XLOC_039051	BnaC05g45090D	1.49391	0.858552	0.0299113	1.03166	0.648006	-0.544987	AT3G06810.1	IBA-RESPONSE 3 (IBR3)	IBA-RESPONSE 3 (IBR3)	acyl-CoA dehydrogenase-related	Encodes a protein with similarity to acyl-CoA dehydrogenases. Mutations in IBR3 render plants resistant to indole-3-butryic acid, a putative storage form of the biologically active auxin IAA (indole-3-acetic acid). IBR3 is hypothesized to carry out the second step in a &#946;-oxidation-like process of IBA metabolism in Arabidopsis. Though its subcellular location has not been determined, IBR3 has…
XLOC_057461	BnaC07g31540D	1.49231	1.96825	-2.53902	0.292249	0.881142	-6.26338	AT3G49790.1			Carbohydrate-binding protein	Carbohydrate-binding protein;(source:Araport11)
XLOC_036463	BnaC02g08300D	1.49046	0.217965	-0.0534206	1.06132	-0.102032	-0.841118	AT5G18650.1	MYB30-INTERACTING E3 LIGASE 1 (MIEL1)	MYB30-INTERACTING E3 LIGASE 1 (MIEL1)	CHY-type/CTCHY-type/RING-type Zinc finger protein	Encodes a RING-type E3 ubiquitin ligase that interacts with and ubiquitinates MYB30, leads to MYB30 proteasomal degradation and downregulation of its transcriptional activity. Since MYB30 is a positive regulator of Arabidopsis HR and defence responses, MIEL1 is involved in the negative regulation of these processes. The mRNA is cell-to-cell mobile.
XLOC_032163	BnaC05g38830D	1.49006	0.797621	-0.756464	1.38782	-1.25006	-2.17773	AT3G14770.1	(SWEET2)	(SWEET2); (AtSWEET2)	Nodulin MtN3 family protein	Nodulin MtN3 family protein;(source:Araport11)
XLOC_022735	BnaA01g15080D	1.48977	0.274451	0.355066	2.05873	0.624209	-0.751649	AT4G25900.1			Galactose mutarotase-like superfamily protein	Galactose mutarotase-like superfamily protein;(source:Araport11)
XLOC_076037	SSU_rRNA_eukarya	1.4869	-1.11183	-0.937583	-0.649595	0.0347203	-0.755813	---NA---			---NA---
XLOC_092867	5_8S_rRNA	1.48598	-1.57222	-1.71952	-0.184653	-0.114915	-0.589852	---NA---			---NA---
XLOC_058817	BnaA07g02880D	1.48399	0.732171	-0.481604	1.18252	0.198768	0.619432	AT2G17710.1			unknown protein; Has 39 Blast hits to 39 proteins in 14 species: Archae - 0; Bacteria - 0; Metazoa - 0; Fungi - 0; Plants - 39; Viruses - 0; Other Eukaryotes - 0 (source: NCBI BLink).	Big1;(source:Araport11)
XLOC_089136	BnaA04g28130D	1.48348	3.08713	-0.610031	1.62296	1.44241	-0.682259	AT2G25090.1	CBL-INTERACTING PROTEIN KINASE 16 (CIPK16)	(ATCIPK16);CBL-INTERACTING PROTEIN KINASE 16 (CIPK16);SNF1-RELATED PROTEIN KINASE 3.18 (SnRK3.18)	CBL-interacting protein kinase 9	Encodes a member of the SNF1-related kinase (SnRK) gene family (SnRK3.18), which has also been reported as a member of the CBL-interacting protein kinases (CIPK16) and is involved in salinity tolerance.
XLOC_099144	-	1.48325	-0.489696	-0.258719	1.72019	-0.936549	-1.29869	---NA---			---NA---
XLOC_020866	BnaA07g33240D	1.48323	-1.06617	-0.214883	0.810606	-1.31042	-6.98084	AT1G77000.2			RNI-like superfamily protein
XLOC_058818	BnaA07g02890D	1.48222	-0.0210215	-0.417516	1.10503	-0.115949	-1.06941	AT2G17720.1	PROLYL 4-HYDROXYLASE 5 (P4H5)	PROLYL 4-HYDROXYLASE 5 (P4H5)	2-oxoglutarate (2OG) and Fe(II)-dependent oxygenase superfamily protein	Encodes a prolyl 4-hydroxylase that modifies the extensin proteins in root hair cells.
XLOC_009369	BnaA08g10430D	1.48114	0.306649	0.161466	1.58116	-0.0615791	-0.165803	AT4G22690.1	CYTOCHROME P450, FAMILY 706, SUBFAMILY A, POLYPEPTIDE 1 (CYP706A1)	CYTOCHROME P450, FAMILY 706, SUBFAMILY A, POLYPEPTIDE 1 (CYP706A1)	cytochrome P450, family 706, subfamily A, polypeptide 1	member of CYP706A The mRNA is cell-to-cell mobile.
XLOC_004027	BnaC07g05160D	1.48054	1.07312	0.216503	1.31574	0.264102	-0.398562	AT2G15695.1			Protein of unknown function DUF829, transmembrane 53	peptide methionine sulfoxide reductase (Protein of unknown function DUF829, transmembrane 53);(source:Araport11)
XLOC_034424	BnaC03g37520D	1.4801	-2.35366	-1.8641	0.24188	-0.867333	-2.05099	AT3G12320.1	NIGHT LIGHT-INDUCIBLE AND CLOCK-REGULATED 3 (LNK3)	NIGHT LIGHT-INDUCIBLE AND CLOCK-REGULATED 3 (LNK3)	unknown protein; BEST Arabidopsis thaliana protein match is: unknown protein (TAIR:AT5G06980.4); Has 102 Blast hits to 102 proteins in 16 species: Archae - 0; Bacteria - 0; Metazoa - 0; Fungi - 0; Plants - 98; Viruses - 0; Other Eukaryotes - 4 (source: NCBI BLink).	hypothetical protein;(source:Araport11)
XLOC_071923	BnaC09g18060D	1.48009	0.60977	-0.0940748	1.12364	0.145993	-1.04022	AT5G44250.1			Protein of unknown function DUF829, transmembrane 53	peptidase, S9A/B/C family, catalytic domain protein (Protein of unknown function DUF829, transmembrane 53);(source:Araport11)
XLOC_104861	Plant_U3	1.47728	-0.694457	-0.0602454	0.017735	1.23925	1.88614	---NA---			---NA---
XLOC_050586	BnaA02g11880D	1.47429	0.284505	1.2507	0.492565	0.694566	-0.0721803	AT1G65020.1			FUNCTIONS IN: molecular_function unknown; INVOLVED IN: biological_process unknown; LOCATED IN: endoplasmic reticulum, plasma membrane; EXPRESSED IN: 23 plant structures; EXPRESSED DURING: 13 growth stages; CONTAINS InterPro DOMAIN/s: NERD (InterPro:IPR011528); Has 69 Blast hits to 69 proteins in 27 species: Archae - 0; Bacteria - 18; Metazoa - 8; Fungi - 0; Plants - 36; Viruses - 0; Other Eukaryo…	plasma protein;(source:Araport11)
XLOC_001891	BnaC01g03420D	1.47116	2.2547	0	0.54755	1.30675	0	AT4G35090.1	CATALASE 2 (CAT2)	CATALASE 2 (CAT2)	catalase 3	Encodes a peroxisomal catalase, highly expressed in bolts and leaves. mRNA expression patterns show circadian regulation with mRNA levels being high in the subjective early morning. Loss of function mutations have increased H2O2 levels and increased H2O2 sensitivity. Mutants accumulate more toxic ions yet show decreased sensitivity to Li+. This decreased sensitivity is most likely due to an insen…
XLOC_028436	BnaC05g07520D	1.4702	0.18901	0.195832	0.78806	0.588729	-0.137239	AT1G10170.1	NF-X-LIKE 1 (NFXL1)	NF-X-LIKE 1 (NFXL1);NF-X-LIKE 1 (ATNFXL1)	NF-X-like 1	Encodes AtNFXL1, a homologue of the putative human transcription repressor NF-X1. Functions as a negative regulator of the trichothecene phytotoxin-induced defense response.
XLOC_042432	BnaA05g28560D	1.47005	-0.59144	0.172127	-0.0893921	-0.248225	-0.117654	AT3G10210.1			SEC14 cytosolic factor family protein / phosphoglyceride transfer family protein	SEC14 cytosolic factor family protein / phosphoglyceride transfer family protein;(source:Araport11)
XLOC_083382	BnaA02g08160D	1.46993	0.857652	0.698429	1.05642	0.305125	0.227346	AT5G57350.2			H(+)-ATPase 3
XLOC_018519	BnaC07g25610D	1.46973	1.13626	0.0146515	0.68554	1.2433	-0.783973	AT3G29160.2			CBL-interacting protein kinase 3
XLOC_065847	BnaA08g26350D	1.46894	0.539365	0.40459	1.20133	1.46227	-0.723771	AT1G09460.1			Carbohydrate-binding X8 domain superfamily protein	Carbohydrate-binding X8 domain superfamily protein;(source:Araport11)
XLOC_047763	BnaA06g32450D	1.46751	2.25197	0.577196	0.329287	0.433789	0.0647051	AT3G27030.1			unknown protein; FUNCTIONS IN: molecular_function unknown; INVOLVED IN: biological_process unknown; LOCATED IN: endomembrane system; CONTAINS InterPro DOMAIN/s: Protein of unknown function DUF3339 (InterPro:IPR021775); BEST Arabidopsis thaliana protein match is: Protein of unknown function (DUF 3339) (TAIR:AT5G40970.1); Has 538 Blast hits to 271 proteins in 16 species: Archae - 0; Bacteria - 0; M…	transmembrane protein;(source:Araport11)
XLOC_093681	BnaA09g52290D	1.46499	0.304623	0.0884756	-0.0901817	0.566997	-0.945572	AT5G63610.1	CYCLIN-DEPENDENT KINASE E;1 (CDKE;1)	(ATCDK8);CYCLIN-DEPENDENT KINASE E1 (CDKE1);CYCLIN-DEPENDENT KINASE E;1 (CDKE;1);HUA ENHANCER 3 (HEN3)	Protein kinase superfamily protein	significant sequence similarity to plant and animal cyclin-dependent protein kinases, and was classified as an E-type CDK with a SPTAIRE cyclin binding motif in the kinase domain.
XLOC_089175	BnaCnng25280D	1.46281	0.761942	-1.1412	1.1071	1.28833	-8.41337	AT4G10720.1			Ankyrin repeat family protein	Ankyrin repeat family protein;(source:Araport11)
XLOC_011518	snoR100	1.46257	-1.25262	0.721386	-0.750178	0.745476	0.330559	---NA---			---NA---
XLOC_062295	BnaUnng00480D	1.46169	0.123367	-0.724145	0.680079	-0.416267	-1.34798	AT5G40910.1			Disease resistance protein (TIR-NBS-LRR class) family	Disease resistance protein (TIR-NBS-LRR class) family;(source:Araport11)
XLOC_019647	BnaA06g31080D	1.46059	-0.531232	-0.359348	1.02587	0.162925	-1.10436	AT3G29035.1	NAC DOMAIN CONTAINING PROTEIN 3 (NAC3)	ORE1 SISTER1 (ORS1);NAC DOMAIN CONTAINING PROTEIN 3 (NAC3);ARABIDOPSIS NAC DOMAIN CONTAINING PROTEIN 59 (ANAC059);NAC DOMAIN CONTAINING PROTEIN 3 (ATNAC3)	NAC (No Apical Meristem) domain transcriptional regulator superfamily protein	Encodes a protein with transcription factor activity. Note: this protein (AT3G29035) on occasion has also been referred to as AtNAC3, not to be confused with the AtNAC3 found at locus AT3G15500. The mRNA is cell-to-cell mobile.
XLOC_014327	BnaC09g07260D	1.4603	-0.537514	-1.90547	0.244583	0.72007	-2.25845	AT5G67420.1	LOB DOMAIN-CONTAINING PROTEIN 37 (LBD37)	LOB DOMAIN-CONTAINING PROTEIN 37 (LBD37);ASYMMETRIC LEAVES2-LIKE 39 (ASL39)	LOB domain-containing protein 37	Encodes a LOB-domain protein involved in nitrogen metabolism and affecting leaf morphogenesis.
XLOC_090470	BnaC01g43070D	1.4594	0.477856	0.238195	1.28214	0.228485	-0.30879	AT1G60140.1	TREHALOSE PHOSPHATE SYNTHASE (TPS10)	TREHALOSE PHOSPHATE SYNTHASE (TPS10);TREHALOSE PHOSPHATE SYNTHASE (ATTPS10);TREHALOSE PHOSPHATE SYNTHASE 10 (TPS10)	UDP-Glycosyltransferase / trehalose-phosphatase family protein	Encodes an enzyme putatively involved in trehalose biosynthesis. The protein has a trehalose synthase (TPS)-like domain that may or may not be active as well as a trehalose phosphatase (TPP)-like domain.
XLOC_005184	BnaC07g46410D	1.45895	-0.0592252	-0.233586	1.10541	-0.351294	-0.629881	AT4G37070.2	(PLP1)	PHOSPHOLIPASE A IVA (AtPLAIVA); (PLA IVA); (PLP1)	Acyl transferase/acyl hydrolase/lysophospholipase superfamily protein	Patatin-related phospholipase A. Expressed strongly and exclusively in roots. AtplaIVA-null mutants have reduced lateral root development. Phosphorylation by calcium-dependent protein kinases in vitro enhances its activity.
XLOC_073736	BnaC03g15270D	1.4559	0.829326	-1.13155	1.45597	1.15618	-0.418299	AT5G53050.3			alpha/beta-Hydrolases superfamily protein
XLOC_067579	-	1.45486	-0.217633	-0.804567	6.84678	0.0100704	-0.265761	---NA---			---NA---
XLOC_021372	BnaA06g28230D	1.45262	1.59203	-0.262305	0.235675	1.46083	-1.61651	---NA---			---NA---
XLOC_017913	BnaA03g16310D	1.45051	1.54339	1.34318	0.427896	0.99484	0.922057	AT2G35800.1	S-ADENOSYL METHIONINE TRANSPORTER-LIKE (SAMTL)	S-ADENOSYL METHIONINE TRANSPORTER-LIKE (SAMTL)	mitochondrial substrate carrier family protein	Encodes a predicted calcium-dependent S-adenosyl methionine carrier.
XLOC_001157	BnaC01g25430D	1.44991	0.0902459	-0.91406	0.569841	-0.485804	0.184453	AT3G48530.1	SNF1-RELATED PROTEIN KINASE REGULATORY SUBUNIT GAMMA 1 (KING1)	(KIN&#947;);SNF1-RELATED PROTEIN KINASE REGULATORY SUBUNIT GAMMA 1 (KING1)	Cystathionine beta-synthase (CBS) protein	SNF1-related protein kinase regulatory subunit gamma 1;(source:Araport11)
XLOC_030096	BnaA07g31420D	1.44976	-2.73084	-2.88404	-3.20495	-0.897784	-4.53966	AT1G74310.1	HEAT SHOCK PROTEIN 101 (HSP101)	HEAT SHOCK PROTEIN 101 (HSP101); (HOT1);HEAT SHOCK PROTEIN 101 (ATHSP101)	Clp ATPase	Encodes ClpB1, which belongs to the Casein lytic proteinase/heat shock protein 100 (Clp/Hsp100) family. Involved in refolding of proteins which form aggregates under heat stress. Also known as AtHsp101. AtHsp101 is a cytosolic heat shock protein required for acclimation to high temperature.
XLOC_060823	BnaA06g11500D	1.44954	-0.0447061	1.21532	1.42493	-0.816193	-0.235008	AT1G17170.1	GLUTATHIONE S-TRANSFERASE TAU 24 (GSTU24)	ARABIDOPSIS THALIANA GLUTATHIONE S-TRANSFERASE (CLASS TAU) 24 (GST);GLUTATHIONE S-TRANSFERASE TAU 24 (GSTU24);GLUTATHIONE S-TRANSFERASE TAU 24 (ATGSTU24)	glutathione S-transferase TAU 24	Encodes glutathione transferase belonging to the tau class of GSTs. Naming convention according to Wagner et al. (2002). It is involved in the detoxification of the environmental pollutant 2,4,6-trinitrotoluene. Arabidopsis plants over-expressing At1g17170 were more resistant to TNT, removed more TNT from sterile and soil-based media, and had reduced levels of glutathione when grown in the presen…
XLOC_002966	BnaA10g25800D	1.44919	0.811047	-1.17903	1.11031	-0.87072	-2.28111	AT5G04380.1			S-adenosyl-L-methionine-dependent methyltransferases superfamily protein	S-adenosyl-L-methionine-dependent methyltransferases superfamily protein;(source:Araport11)
XLOC_035646	BnaC06g29080D	1.449	2.19539	0.644501	1.53901	0.120242	1.79775	AT1G67870.1			glycine-rich protein	glycine-rich protein;(source:Araport11)
XLOC_017145	BnaC08g17260D	1.44831	0.612721	0.0432748	0.896527	0.664255	-0.0277849	AT1G17220.1	FU-GAERI1 (FUG1)	FU-GAERI1 (FUG1)	eukaryotic translation initiation factor 2 (eIF-2) family protein	Encodes a chloroplast localized protein with similarity to translation initiation factor 2. Can complement loss of INFB in E.coli suggesting FUG1 does function as a translation initiation factor in vivo. Identified as a suppressor of the leaf variegation mutant var2-6. Suppression is only seen in hypomorphs as complete loss of function alleles are embryo lethal. The mRNA is cell-to-cell mobile.
XLOC_082748	BnaCnng14870D	1.44773	-0.322752	-0.724658	-0.0158545	-0.668094	-1.08474	AT1G63120.1	RHOMBOID-LIKE 2 (RBL2)	RHOMBOID-LIKE 2 (RBL2);RHOMBOID-LIKE 2 (ATRBL2)	RHOMBOID-like protein 6	AtRBL2 has been identified as a rhomboid protein involved in regulated intramembrane proteolysis (RIP). The enzyme has the proteolytic activity and substrate specificity comparable to the Drosophila Rho-1 protein.
XLOC_096256	SSU_rRNA_eukarya	1.44674	-0.604717	0.14845	0.542312	-0.13791	0.250863	---NA---			---NA---
XLOC_055963	BnaC09g47680D	1.44611	-0.427708	-0.365882	0.175792	-0.30564	-0.889709	AT5G08240.1			unknown protein; BEST Arabidopsis thaliana protein match is: unknown protein (TAIR:AT5G23160.1); Has 69 Blast hits to 69 proteins in 10 species: Archae - 0; Bacteria - 1; Metazoa - 0; Fungi - 0; Plants - 68; Viruses - 0; Other Eukaryotes - 0 (source: NCBI BLink).	transmembrane protein;(source:Araport11)
XLOC_088652	SSU_rRNA_eukarya	1.44584	14.1391	-1.20999	0	-13.7939	1.31452	---NA---			---NA---
XLOC_093899	BnaA01g36810D	1.44577	0.952214	0.40439	0.739002	1.71143	-0.0778169	AT3G20820.1			Leucine-rich repeat (LRR) family protein	Leucine-rich repeat (LRR) family protein;(source:Araport11)
XLOC_077346	BnaC03g65100D	1.44534	0.291719	0.128624	1.69486	0.0747351	-0.752739	AT4G22690.1	CYTOCHROME P450, FAMILY 706, SUBFAMILY A, POLYPEPTIDE 1 (CYP706A1)	CYTOCHROME P450, FAMILY 706, SUBFAMILY A, POLYPEPTIDE 1 (CYP706A1)	cytochrome P450, family 706, subfamily A, polypeptide 1	member of CYP706A The mRNA is cell-to-cell mobile.
XLOC_006347	-	1.4453	0.250905	0.630036	0.19539	0.547351	0.952715	---NA---			---NA---
XLOC_058076	BnaC05g40060D	1.4452	1.45353	1.26621	1.17333	0.583816	0.836819	AT3G13310.1	DNA J PROTEIN C66 (DJC66)	DNA J PROTEIN C66 (DJC66)	Chaperone DnaJ-domain superfamily protein	Chaperone DnaJ-domain superfamily protein;(source:Araport11)
XLOC_095124	BnaCnng39740D	1.44489	-0.700299	-0.9216	1.21773	-0.674207	-2.31223	AT4G20260.5			plasma-membrane associated cation-binding protein 1
XLOC_042784	U2	1.44458	-0.132214	0.670148	-0.29958	1.34859	1.26699	---NA---			---NA---
XLOC_096835	BnaAnng19740D	1.44438	0.0321247	-0.823619	1.2484	0.371332	-0.430646	AT4G36400.2			FAD-linked oxidases family protein
XLOC_104347	5_8S_rRNA	1.44409	-0.707963	0.277479	0.0604134	-0.641421	0.537546	---NA---			---NA---
XLOC_011535	BnaA03g02680D	1.44391	0.251196	-0.264316	0.525863	0.358426	-0.900988	AT5G09330.4			NAC domain containing protein 82
XLOC_087081	BnaC03g77420D	1.44275	-0.438065	0.0515003	-0.438048	0.0606361	-0.748166	AT4G30996.1	NA(+)- AND K(+)-SENSITIVE 1 (NKS1)	NA(+)- AND K(+)-SENSITIVE 1 (NKS1)	Protein of unknown function (DUF1068)	NKS1, a plant-specific gene, encodes a 19 kDa endomembrane-localized protein. It is part of SOS independent ion homeostasis regulation pathway.
XLOC_098784	BnaA06g39320D	1.44135	1.65197	-0.65571	1.19525	1.96558	-4.28066	AT5G24410.1	6-PHOSPHOGLUCONOLACTONASE 4 (PGL4)	6-PHOSPHOGLUCONOLACTONASE 4 (PGL4)	6-phosphogluconolactonase 4	Encodes a cytosolic 6-phosphogluconolactonase (PGL) thought to be involved in the oxidative pentose-phosphate pathway (OPPP).
XLOC_080449	Plant_U3	1.4408	-0.722809	0.472529	0.107614	0.65325	0.672394	---NA---			---NA---
XLOC_088969	-	1.44043	0.123423	-0.571221	1.33851	0.292233	0.683238	---NA---			---NA---
XLOC_005256	BnaC07g42500D	1.43952	-0.302154	-2.36142	1.18333	0.0814598	-0.843462	AT4G30270.1	XYLOGLUCAN ENDOTRANSGLUCOSYLASE/HYDROLASE 24 (XTH24)	MERISTEM-5 (MERI5B);MERISTEM 5 (MERI-5);XYLOGLUCAN ENDOTRANSGLUCOSYLASE/HYDROLASE 24 (XTH24);SENESCENCE 4 (SEN4)	xyloglucan endotransglucosylase/hydrolase 24	encodes a protein similar to endo xyloglucan transferase in sequence. It is also very similar to BRU1 in soybean, which is involved in brassinosteroid response.
XLOC_054135	BnaA09g04500D	1.43923	0.552323	0.563184	0.372429	0.482333	0.800605	AT5G25630.1			Pentatricopeptide repeat (PPR) superfamily protein
XLOC_090528	Plant_U3	1.43897	-0.572274	0.153898	0.400362	0.533122	0.638737	---NA---			---NA---
XLOC_094895	-	1.43892	0.598763	0.906074	0.0584498	0.905691	2.2575	---NA---			---NA---
XLOC_091789	BnaA04g27350D,BnaA04g27360D	1.43765	0.976622	0.210092	-0.168654	-0.253746	-0.0892945	AT3G60350.1	ARABIDILLO-2 (ARABIDILLO-2)	ARABIDILLO-2 (ARABIDILLO-2);F-BOX ARMADILLO PROTEIN 2 (ARABIDILLO2)	ARM repeat superfamily protein	ARABIDILLO-2 and its homolog, ARABIDILLO -1, are unique among Arabidopsis Arm-repeat proteins in having an F-box motif and fall into a phylogenetically distinct subgroup from other plant Arm-repeat proteins Similar to arm repeat protein in rice and armadillo/beta-catenin repeat family protein / F-box family protein in Dictyostelium. ARABIDILLO-2 promote lateral root development. Mutant plants for…
XLOC_077490	BnaC02g09230D	1.43661	1.44015	1.25466	-0.184546	0.198045	1.66455	AT5G19920.1			Transducin/WD40 repeat-like superfamily protein	Transducin/WD40 repeat-like superfamily protein;(source:Araport11)
XLOC_034020	BnaA06g21330D	1.4364	-0.670356	0.205389	1.2446	-0.563681	0.30641	AT5G61820.1			FUNCTIONS IN: molecular_function unknown; INVOLVED IN: biological_process unknown; LOCATED IN: vacuole; EXPRESSED IN: 24 plant structures; EXPRESSED DURING: 15 growth stages; CONTAINS InterPro DOMAIN/s: Stress up-regulated Nod 19 (InterPro:IPR011692); Has 30201 Blast hits to 17322 proteins in 780 species: Archae - 12; Bacteria - 1396; Metazoa - 17338; Fungi - 3422; Plants - 5037; Viruses - 0; Oth…	stress up-regulated Nod 19 protein;(source:Araport11)
XLOC_059004	Plant_U3	1.43602	-0.775357	0.122583	0.160773	0.760183	0.714609	---NA---			---NA---
XLOC_021875	BnaA03g10480D	1.43574	-0.277751	-0.242505	0.759994	-0.0665141	-0.865721	AT5G57015.1	CASEIN KINASE I-LIKE 12 (ckl12)	CASEIN KINASE I-LIKE 12 (ckl12)	Protein kinase family protein	Member of CKL gene family (member of CKL-B group).
XLOC_022161	BnaA03g08720D	1.43283	3.24188	2.13713	0.351901	1.73051	0.346143	AT5G22920.1	RING ZINC-FINGER PROTEIN 34 (RZPF34)	CHY ZINC-FINGER AND RING PROTEIN 1 (CHYR1); (ATRZPF34);RING ZINC-FINGER PROTEIN 34 (RZPF34)	CHY-type/CTCHY-type/RING-type Zinc finger protein	Encodes a protein with sequence similarity to RING, zinc finger proteins. Loss of function mutations show reduced (15%) stomatal aperture under non stress conditions.
XLOC_061948	BnaC04g50920D	1.43255	0.296208	-0.411272	1.58653	-0.533291	1.19949	AT2G46600.1			Calcium-binding EF-hand family protein	Calcium-binding EF-hand family protein;(source:Araport11)
XLOC_089510	BnaA09g57230D	1.4324	1.7749	2.63772	1.82948	1.31418	-2.81072	AT1G10010.1	AMINO ACID PERMEASE 8 (AAP8)	AMINO ACID PERMEASE 8 (AAP8); (ATAAP8)	Transmembrane amino acid transporter family protein	Encodes a high affinity amino acid transporter that is probably responsible for import of organic nitrogen into developing seeds. One of eight gene family members that encode amino acid permeases. Most closely related to AAP1 (75%) identity.
XLOC_029088	BnaC01g34240D	1.43234	0.101939	-0.200271	0.70948	-0.0275578	-0.648645	AT3G18350.1			Plant protein of unknown function (DUF639)	Plant protein of unknown function (DUF639);(source:TAIR10)
XLOC_097897	BnaCnng49050D	1.43145	0.730729	1.25229	1.31539	1.3466	2.1209	AT1G20696.2	HIGH MOBILITY GROUP B3 (HMGB3)	(NFD03); (NFD3);HIGH MOBILITY GROUP B3 (HMGB3)	high mobility group B1	Encodes a protein belonging to the subgroup of HMGB (high mobility group B) proteins that have a distinctive DNA-binding motif, the HMG-box domain. The motif confers non-sequence specific interaction with linear DNA and structure-specific binding to distorted DNA sites. The HMGB proteins are involved in the assembly of nucleoprotein complexes. Can be phosphorylated by CK2alpha. The mRNA is cell-t…
XLOC_095123	BnaCnng39720D	1.43038	-0.828086	-1.65842	1.50994	-0.245533	-2.15819	AT4G20260.6			plasma-membrane associated cation-binding protein 1
XLOC_083800	BnaA09g26850D	1.42827	0.420137	0.0169412	1.04224	-0.331764	-0.409358	AT1G29400.2			MEI2-like 2
XLOC_008651	BnaC03g39290D	1.42821	0.106544	0.0317335	0.797692	0.819023	-0.0786572	AT3G15820.1	REDUCED OLEATE DESATURATION 1 (ROD1)	REDUCED OLEATE DESATURATION 1 (ROD1)	phosphatidic acid phosphatase-related / PAP2-related	Functions as phosphatidylcholine:diacylglycerol cholinephosphotransferase, a major reaction for the transfer of 18:1 into phosphatidylcholine for desaturation and also for the reverse transfer of 18:2 and 18:3 into the triacylglycerols synthesis pathway
XLOC_096758	5_8S_rRNA	1.42778	-0.558794	-0.0715398	0.110771	-1.16621	0.648188	---NA---			---NA---
XLOC_044997	BnaA03g45730D	1.42769	0.853958	0.724173	1.34089	-0.0339083	-0.412343	AT4G23100.3			glutamate-cysteine ligase
XLOC_057524	BnaC07g31260D	1.42733	0.280006	0.317061	1.40067	1.16881	-0.200483	AT5G61530.1			small G protein family protein / RhoGAP family protein	small G protein family protein / RhoGAP family protein;(source:Araport11)
XLOC_104771	-	1.42679	0.135995	0.426795	-0.942757	-1.4988	-2.22269	---NA---			---NA---
XLOC_084882	BnaA03g50630D	1.42544	1.07658	1.86277	0.320688	-0.38874	-1.86418	AT4G33770.1	INOSITOL 1,3,4-TRISPHOSPHATE 5/6 KINASE 2 (ITPK2)	INOSITOL 1,3,4-TRISPHOSPHATE 5/6 KINASE 2 (ITPK2); (ATITPK2)	Inositol 1,3,4-trisphosphate 5/6-kinase family protein	Inositol 1,3,4-trisphosphate 5/6-kinase family protein;(source:Araport11)
XLOC_097514	BnaCnng47650D	1.42493	0.510764	-0.860315	0.302728	-0.100197	-0.416204	AT5G22090.2			Protein of unknown function (DUF3049)
XLOC_048393	-	1.42464	0.409139	-0.963009	0.362292	0.285093	-0.263275	AT4G27310.1	B-BOX DOMAIN PROTEIN 28 (BBX28)	B-BOX DOMAIN PROTEIN 28 (BBX28)	B-box type zinc finger family protein	Encodes a B-box domain protein that negatively regulates photomorphogenic development by interfering with the binding of the transcription factor HY5 to target gene promoters. Degradation of BBX28 in darkness is dependent on COP1 and occurs via the 26S proteasome pathway. BBX28 acts as a key factor in the COP1-HY5 regulatory hub by maintaining proper HY5 activity to ensure normal photomorphogenic…
XLOC_095107	SSU_rRNA_eukarya	1.42406	0.24052	0.126263	0.366811	0.232654	0.136268	---NA---			---NA---
XLOC_090974	SSU_rRNA_eukarya	1.42394	-0.822194	0.0815808	0.186532	-0.579255	-0.551933	---NA---			---NA---
XLOC_070932	BnaA08g04430D	1.42291	-0.861004	0.392369	1.58782	-0.81468	-0.374993	AT1G44170.2			aldehyde dehydrogenase 11A3
XLOC_052087	BnaC04g03590D	1.42234	-0.00859843	-0.446471	0.8746	-0.943823	-0.718293	AT2G44280.2			Major facilitator superfamily protein
XLOC_046395	BnaC08g08450D	1.42131	0.293481	2.14015	1.47387	2.42902	0.890655	AT1G31800.1	CYTOCHROME P450, FAMILY 97, SUBFAMILY A, POLYPEPTIDE 3 (CYP97A3)	LUTEIN DEFICIENT 5 (LUT5);"CYTOCHROME P450, FAMILY 97, SUBFAMILY A, POLYPEPTIDE 3" (CYP97A3)	Cytochrome P450 superfamily protein	Encodes a protein with &#946;-ring carotenoid hydroxylase activity. The mRNA is cell-to-cell mobile.
XLOC_001927	BnaC01g02600D	1.42125	2.58048	-0.110693	0.307273	0.86242	-0.303048	AT4G36040.1	DNAJ11 (J11)	DNAJ11 (J11);DNA J PROTEIN C23 (DJC23)	DNAJ heat shock family protein	Chaperone DnaJ-domain superfamily protein;(source:Araport11)
XLOC_055130	BnaA02g08900D	1.42083	0.141662	0.793159	1.23966	0.889303	0.167158	AT5G55700.1	BETA-AMYLASE 4 (BAM4)	BETA-AMYLASE 6 (BMY6);BETA-AMYLASE 4 (BAM4)	beta-amylase 2	In vitro assay indicates no beta-amylase activity of BAM4. However mutation in BAM4 impairs starch breakdown. BAM4 may play a regulatory role.
XLOC_043529	BnaC05g23720D	1.42027	1.86771	0.740975	1.38334	2.39359	2.30291	AT1G30730.1	(ATBBE11)	(ATBBE11)	FAD-binding Berberine family protein	FAD-binding Berberine family protein;(source:Araport11)
XLOC_001582	BnaC01g01560D,BnaC01g01570D	1.41936	1.4933	3.08389	0.535874	1.76305	0.208628	AT4G37390.1	(BRU6)	AUXIN UPREGULATED 3 (AUR3); (GH3-2);YADOKARI 1 (YDK1); (GH3.2); (BRU6)	Auxin-responsive GH3 family protein	Encodes an IAA-amido synthase that conjugates Asp and other amino acids to auxin in vitro. Lines carrying insertions in this gene are hypersensitive to auxin. May function as a negative component in auxin signaling by regulating auxin activity.
XLOC_049990	BnaC02g34410D	1.41892	0.272051	0.0131008	1.5351	-0.973226	-0.750713	AT2G02220.1	PHYTOSULFOKIN RECEPTOR 1 (PSKR1)	PHYTOSULFOKIN RECEPTOR 1 (ATPSKR1);PHYTOSULFOKIN RECEPTOR 1 (PSKR1)	Leucine-rich receptor-like protein kinase family protein	Encodes a protein interacting with phytosulfokine, a five amino acid sulfated peptide (YIYTQ). Contains dual guanylate cyclase and kinase catalytic activities that operate in vivo.
XLOC_082435	-	1.41786	2.69012	1.60691	0.5326	0.0346641	-0.992695	AT4G36040.1	DNAJ11 (J11)	DNAJ11 (J11);DNA J PROTEIN C23 (DJC23)	Chaperone DnaJ-domain superfamily protein	Chaperone DnaJ-domain superfamily protein;(source:Araport11)
XLOC_026761	BnaC04g45230D,BnaC04g45240D	1.41616	0.203401	-0.423487	0.176541	0.556762	0.039327	AT2G37520.1			Acyl-CoA N-acyltransferase with RING/FYVE/PHD-type zinc finger domain	Acyl-CoA N-acyltransferase with RING/FYVE/PHD-type zinc finger domain-containing protein;(source:Araport11)
XLOC_088790	BnaC01g41460D	1.41583	11.8929	6.31153	2.75545	6.27542	10.2817	AT4G11650.1	OSMOTIN 34 (OSM34)	OSMOTIN 34 (ATOSM34);OSMOTIN 34 (OSM34)	Pathogenesis-related thaumatin superfamily protein	osmotin-like protein
XLOC_040222	BnaA09g48940D	1.41565	-0.592846	0.609993	0.328865	0.328914	-2.58803	AT1G08320.3			bZIP transcription factor family protein
XLOC_085358	BnaC01g34640D	1.41495	-0.0983383	-0.064609	0.274378	-0.00296595	0.179912	AT3G17810.1	PYRIMIDINE 1 (PYD1)	PYRIMIDINE 1 (PYD1)	pyrimidine 1	Encodes a protein predicted to have dihydropyrimidine dehydrogenase activity. Its activity has not been demonstrated in vivo, but, it is required for efficient uracil catabolism in Arabidopsis. It localizes to the plastid.
XLOC_096946	5_8S_rRNA	1.41468	-0.815792	-0.719846	-0.267692	0.118029	-0.0627317	---NA---			---NA---
XLOC_046465	BnaC08g09300D	1.41382	0.874716	0.603942	1.13681	-0.146134	-0.217995	AT1G31120.1	K+ UPTAKE PERMEASE 10 (KUP10)	K+ UPTAKE PERMEASE 10 (KUP10)	Potassium transporter family protein	potassium transporter
XLOC_074496	BnaC03g60870D	1.41232	-0.339901	-1.09294	0.954775	-1.00134	-3.07074	AT4G40070.1			RING/U-box superfamily protein	RING/U-box superfamily protein;(source:Araport11)
XLOC_022325	BnaA04g00660D	1.40981	2.01179	0.550508	1.02781	0.487846	1.1444	AT3G61470.1	PHOTOSYSTEM I LIGHT HARVESTING COMPLEX GENE 2 (LHCA2)	PHOTOSYSTEM I LIGHT HARVESTING COMPLEX GENE 2 (LHCA2)	photosystem I light harvesting complex gene 3	Encodes a component of the light harvesting antenna complex of photosystem I. The mRNA is cell-to-cell mobile.
XLOC_036715	BnaC04g25460D	1.40936	0.963428	0.829305	1.34044	-0.0339811	0.313629	AT3G55450.1			Protein kinase superfamily protein
XLOC_017786	BnaA03g15290D	1.40873	0.134715	0.521591	0.805397	-0.426393	-0.158194	AT2G33150.1	PEROXISOMAL 3-KETOACYL-COA THIOLASE 3 (PKT3)	3-KETOACYL-COA THIOLASE 2 (KAT2);POTASSIUM CHANNEL IN ARABIDOPSIS THALIANA 2 (KAT2);PEROXISOMAL 3-KETOACYL-COA THIOLASE 3 (PKT3);PEROXISOME DEFECTIVE 1 (PED1)	Thiolase family protein	Encodes an organellar (peroxisome, glyoxysome) 3-ketoacyl-CoA thiolase, involved in fatty acid b-oxidation during germination and subsequent seedling growth. Mutants have defects in glyoxysomal fatty acid beta-oxidation. EC2.3.1.16 thiolase.
XLOC_097135	SSU_rRNA_eukarya	1.40848	-0.340501	-0.492238	0.34835	-0.17246	-0.611184	---NA---			---NA---
XLOC_100091	BnaCnng56610D	1.4079	0.134026	-1.11202	0.667923	0.114355	-1.70255	AT2G41190.1			Transmembrane amino acid transporter family protein	Transmembrane amino acid transporter family protein;(source:Araport11)
XLOC_092084	BnaC09g33480D	1.4052	0.863553	-1.46882	1.3408	0.271966	-0.685509	AT5G57900.1	SKP1 INTERACTING PARTNER 1 (SKIP1)	SKP1 INTERACTING PARTNER 1 (SKIP1)	RNI-like superfamily protein	F-box protein, interacts with SKP1/ASK1 subunit of SCF ubiquitin ligase in a glucose-dependent manner
XLOC_007395	BnaA04g09450D	1.40336	1.31686	1.44141	1.55718	1.16835	0.137543	AT5G39590.1	OXIDATION RESISTANCE 5 (OXR5)	OXIDATION RESISTANCE 5 (OXR5)	TLD-domain containing nucleolar protein	TLD-domain containing nucleolar protein;(source:Araport11)
XLOC_006207	BnaC08g25670D	1.40155	1.53259	0.711302	0.948662	0.807353	0.460206	AT3G54880.1			unknown protein; BEST Arabidopsis thaliana protein match is: unknown protein (TAIR:AT5G25360.2); Has 137 Blast hits to 137 proteins in 19 species: Archae - 0; Bacteria - 0; Metazoa - 0; Fungi - 0; Plants - 136; Viruses - 0; Other Eukaryotes - 1 (source: NCBI BLink).	zinc finger protein;(source:Araport11)
XLOC_025461	BnaC03g32370D	1.40147	0.53974	-0.124704	0.755385	0.155031	-0.561961	AT3G01650.1	RING DOMAIN LIGASE1 (RGLG1)	RING DOMAIN LIGASE1 (RGLG1)	Copine (Calcium-dependent phospholipid-binding protein) family	Encodes RGLG1 (RING domain ligase 1), a RING domain ubiquitin E3 ligase that negatively regulates the drought stress response by mediating ERF53 transcriptional activity. ABA inhibits myristoylation and induces shuttling of the RGLG1 to promote nuclear degradation of PP2CA.
XLOC_082484	BnaC03g64130D	1.40114	-0.216319	0.299834	0.941238	0.506874	-0.0318864	AT4G21534.1	SPHINGOSINE KINASE 2 (SPHK2)	SPHINGOSINE KINASE 2 (SPHK2)	sphingosine kinase 1	Diacylglycerol kinase family protein;(source:Araport11)
XLOC_012580	BnaC03g20060D	1.40093	0.22553	-1.0146	1.1349	0.774302	-1.38903	AT2G36320.1			A20/AN1-like zinc finger family protein	A20/AN1-like zinc finger family protein;(source:Araport11)
XLOC_036753	BnaC04g25500D	1.39984	0.135322	-0.126245	1.29258	1.28965	1.43441	AT3G55430.1			O-Glycosyl hydrolases family 17 protein	O-Glycosyl hydrolases family 17 protein;(source:Araport11)
XLOC_016818	BnaC07g23630D	1.39954	0.800445	0.952302	-0.0623069	2.20582	1.95371	AT3G26520.1	TONOPLAST INTRINSIC PROTEIN 2 (TIP2)	SALT-STRESS INDUCIBLE TONOPLAST INTRINSIC PROTEIN (SITIP);TONOPLAST INTRINSIC PROTEIN 2 (TIP2); (GAMMA-TIP2); (TIP1;2)	Aquaporin-like superfamily protein	gamma tonoplast intrinsic protein 2 (TIP2). expressed throughout the plant and transcript level is increased upon NaCl or ABA treatments. NaCl stress-sensitive yeast mutant strains exhibit more resistance to salt when expressing this protein.
XLOC_034666	BnaC05g42150D	1.39922	0.313821	-0.955253	0.848639	0.139377	-0.733745	AT3G10985.1	SENESCENCE ASSOCIATED GENE 20 (SAG20)	ARABIDOPSIS THALIANA WOUND-INDUCED PROTEIN 12 (ATWI-12);SENESCENCE ASSOCIATED GENE 20 (SAG20);WOUND-INDUCED PROTEIN 12 (WI12)	senescence associated gene 20	A senescence-associated gene whose expression is induced in response to treatment with Nep1, a fungal protein that causes necrosis. The mRNA is cell-to-cell mobile.
XLOC_052084	BnaC04g03640D	1.39915	0.27989	1.58655	1.56442	2.24348	2.31725	AT2G44370.1			Cysteine/Histidine-rich C1 domain family protein	Cysteine/Histidine-rich C1 domain family protein;(source:Araport11)
XLOC_029387	BnaC05g35510D	1.39693	0.424426	-0.394268	0.921022	0.174059	-0.620115	AT3G17970.1	TRANSLOCON AT THE OUTER MEMBRANE OF CHLOROPLASTS 64-III (TOC64-III)	TRANSLOCON AT THE OUTER MEMBRANE OF CHLOROPLASTS 64-III (TOC64-III);TRANSLOCON AT THE OUTER MEMBRANE OF CHLOROPLASTS 64-III (atToc64-III)	Calcium-dependent lipid-binding (CaLB domain) family protein	Integral chloroplast outer membrane protein. Belongs to one of the 36 carboxylate clamp (CC)-tetratricopeptide repeat (TPR) proteins (Prasad 2010, Pubmed ID: 20856808) with potential to interact with Hsp90/Hsp70 as co-chaperones.
XLOC_075478	BnaA04g20970D	1.39658	1.4159	1.78203	0.884835	0.413954	0.378302	AT2G35940.3			BEL1-like homeodomain 1
XLOC_019546	BnaA06g29040D,BnaA06g29050D	1.39654	1.77998	0.167106	1.87899	0.841279	-0.0390192	AT5G28020.6			cysteine synthase D2
XLOC_099133	SSU_rRNA_eukarya	1.39399	-0.799527	0.0581125	-0.34036	-1.36537	-1.25678	---NA---			---NA---
XLOC_006017	BnaC06g36850D	1.39282	0.306367	-0.349309	0.468994	0.308659	0.295279	AT1G76150.1	ENOYL-COA HYDRATASE 2 (ECH2)	ENOYL-COA HYDRATASE 2 (ECH2); (ATECH2)	enoyl-CoA hydratase 2	Encodes a monofunctional enoyl-CoA hydratase 2, involved in the degradation of even cis-unsaturated fatty acids, gene expression is enhanced during the first 2 days of germination, as well as in senescent leaves.
XLOC_023753	BnaA08g16740D	1.39251	0.685384	0.422082	1.26701	0.327085	0.276378	AT4G39090.1	RESPONSIVE TO DEHYDRATION 19 (RD19)	RESPONSIVE TO DEHYDRATION 19A (RD19A);RESPONSIVE TO DEHYDRATION 19 (RD19)	Cysteine proteinases superfamily protein	Similar to cysteine proteinases, induced by desiccation but not abscisic acid. Required for RRS1-R mediated resistance against Ralstonia solanacearum. Interacts with the R. solanacearum type III effector PopP2. RD19 associates with PopP2 to form a nuclear complex that is required for activation of the RRS1-R?mediated resistance response.
XLOC_049662	BnaA08g27200D	1.39224	-0.145061	0.0495637	1.47144	0.697534	1.10434	AT1G02660.1	PLASTID LIPASE2 (PLIP2)	PLASTID LIPASE2 (PLIP2)	alpha/beta-Hydrolases superfamily protein	PLIP2 is a glycerolipid A1 lipase with substrate preference for monogalactosyldiacylglycerol. Expression is induced by ABA.
XLOC_053818	BnaC09g13470D	1.39169	0.378516	1.27931	1.12243	2.8251	2.72256	---NA---			---NA---
XLOC_096572	BnaA06g40150D	1.39103	1.75528	-0.566819	-0.10553	0.991664	-2.91426	AT5G47240.1	NUDIX HYDROLASE HOMOLOG 8 (NUDT8)	NUDIX HYDROLASE HOMOLOG 8 (NUDX8);NUDIX HYDROLASE HOMOLOG 8 (atnudt8);NUDIX HYDROLASE HOMOLOG 8 (NUDT8)	MutT/nudix family protein	nudix hydrolase homolog 8;(source:Araport11)
XLOC_093698	-	1.391	2.3334	3.93073	1.09357	1.84629	3.83438	---NA---			---NA---
XLOC_088802	BnaAnng12080D	1.38886	0.691741	-0.0728257	-0.0424209	0.233044	-1.00982	AT1G57990.1	PURINE PERMEASE 18 (PUP18)	PURINE PERMEASE 18 (ATPUP18);PURINE PERMEASE 18 (PUP18)	purine permease 11	Member of a family of proteins related to PUP1, a purine transporter. May be involved in the transport of purine and purine derivatives such as cytokinins, across the plasma membrane.
XLOC_038723	BnaAnng01320D	1.38784	-1.11871	-0.851157	-0.0289263	-0.517622	-2.91144	AT5G05410.1	DRE-BINDING PROTEIN 2A (DREB2A)	DRE-BINDING PROTEIN 2A (DREB2A);DEHYDRATION-RESPONSIVE ELEMENT BINDING PROTEIN 2 (DREB2)	Integrase-type DNA-binding superfamily protein	Encodes a transcription factor that specifically binds to DRE/CRT cis elements (responsive to drought and low-temperature stress). Belongs to the DREB subfamily A-2 of ERF/AP2 transcription factor family (DREB2A). There are eight members in this subfamily including DREB2B. The protein contains one AP2 domain. Overexpression of transcriptional activation domain of DREB2A resulted in significant dr…
XLOC_030342	BnaA08g22090D	1.38732	3.87716	3.39435	6.3106	0.832686	2.61744	AT2G24810.1			Pathogenesis-related thaumatin superfamily protein	Pathogenesis-related thaumatin superfamily protein;(source:Araport11)
XLOC_070788	BnaA07g00960D	1.38646	0.778132	0.594058	0.973497	0.735941	0.253347	AT2G19810.1	OXIDATION-RELATED ZINC FINGER 1 (OZF1)	TANDEM ZINC FINGER 2 (TZF2); (ATTZF2); (AtOZF1);OXIDATION-RELATED ZINC FINGER 1 (OZF1)	Zinc finger C-x8-C-x5-C-x3-H type family protein	Encodes Oxidation-related Zinc Finger 1 (OZF1), a plasma membrane protein involved in oxidative stress.
XLOC_099595	BnaC04g44390D	1.38617	7.65627	1.04314	1.80477	4.4227	0	AT2G34180.1	CBL-INTERACTING PROTEIN KINASE 13 (CIPK13)	CBL-INTERACTING PROTEIN KINASE 13 (CIPK13);WPL4-LIKE 2 (ATWL2);WPL4-LIKE 2 (WL2);SNF1-RELATED PROTEIN KINASE 3.7 (SnRK3.7)	CBL-interacting protein kinase 9	Encodes CBL-interacting protein kinase 13 (CIPK13).
XLOC_079420	snoZ43	1.38596	-0.966034	0.451449	0.151775	-0.0345121	2.24712	---NA---			---NA---
XLOC_030056	BnaA07g30720D	1.3857	0.589624	-1.92733	0.58278	-0.144977	-2.75466	AT1G73260.1	KUNITZ TRYPSIN INHIBITOR 1 (KTI1)	ARABIDOPSIS THALIANA KUNITZ TRYPSIN INHIBITOR 4 (ATKTI4);ARABIDOPSIS THALIANA KUNITZ TRYPSIN INHIBITOR 1 (ATKTI1);KUNITZ TRYPSIN INHIBITOR 1 (KTI1)	Kunitz family trypsin and protease inhibitor protein	Encodes a trypsin inhibitor involved in modulating programmed cell death in plant-pathogen interactions.
XLOC_012068	BnaA01g10270D	1.38528	0.0392473	-0.163991	0.514761	-0.324362	-0.618989	AT4G19860.1			alpha/beta-Hydrolases superfamily protein	Encodes a cytosolic calcium-independent phospholipase A.
XLOC_092749	BnaAnng15230D	1.38482	1.46336	-0.480934	0.703061	-0.470353	-1.24261	AT3G02990.1	HEAT SHOCK TRANSCRIPTION FACTOR A1E (HSFA1E)	HEAT SHOCK TRANSCRIPTION FACTOR A1E (HSFA1E);HEAT SHOCK TRANSCRIPTION FACTOR A1E (ATHSFA1E)	winged-helix DNA-binding transcription factor family protein	member of Heat Stress Transcription Factor (Hsf) family The mRNA is cell-to-cell mobile.
XLOC_093034	BnaC08g49520D	1.38422	1.14907	1.28768	1.57758	0.135812	0.187454	AT5G01750.2			Protein of unknown function (DUF567)	LURP-one-like protein (DUF567);(source:Araport11)
XLOC_028613	BnaC05g06500D	1.38392	0.939778	0.653829	0.305603	-0.112774	-0.371592	AT1G08930.2			Major facilitator superfamily protein
XLOC_103794	BnaAnng36390D	1.38362	-0.246323	-0.739011	1.43333	-0.220274	-0.540393	AT5G48150.2			GRAS family transcription factor
XLOC_004399	BnaC09g26700D	1.38349	0.142319	-0.213055	0.320112	0.433558	-0.547963	AT5G50380.1	EXOCYST SUBUNIT EXO70 FAMILY PROTEIN F1 (EXO70F1)	EXOCYST SUBUNIT EXO70 FAMILY PROTEIN F1 (EXO70F1);EXOCYST SUBUNIT EXO70 FAMILY PROTEIN F1 (ATEXO70F1)	exocyst subunit exo70 family protein A1	A member of EXO70 gene family, putative exocyst subunits, conserved in land plants. Arabidopsis thaliana contains 23 putative EXO70 genes, which can be classified into eight clusters on the phylogenetic tree.
XLOC_005575	BnaC06g33040D	1.38309	0.693168	0.999967	1.21444	0.208759	0.658534	AT1G72010.1	TCP DOMAIN PROTEIN 22 (TCP22)	(ATTCP22);TCP DOMAIN PROTEIN 22 (TCP22)	TCP family transcription factor	TCP family transcription factor;(source:Araport11)
XLOC_031455	BnaC04g41340D	1.38283	2.77235	1.57049	0.60565	2.0454	-0.335485	AT2G30600.4			BTB/POZ domain-containing protein
XLOC_087635	U2	1.3823	-0.125701	-0.241143	0.0869896	-0.222071	0.823177	---NA---			---NA---
XLOC_032305	BnaA03g43880D	1.38208	-0.475881	-0.549754	-0.237117	0.372535	-1.67771	AT4G19040.1			ENHANCED DISEASE RESISTANCE 2
XLOC_095292	BnaA02g36020D	1.38192	0.734082	-0.634047	0	0	0	AT1G75380.3			Wound-responsive family protein
XLOC_077624	BnaA10g08360D	1.38064	1.59364	0.968181	0.964539	0.929938	0.124519	AT5G54540.1			Uncharacterised conserved protein (UCP012943)	Uncharacterized conserved protein (UCP012943);(source:Araport11)
XLOC_065356	BnaC06g10130D	1.37789	0.336578	0.243532	-0.346683	0.23336	-0.182958	AT1G53590.1	(NTMC2T6.1)	(NTMC2TYPE6.1); (NTMC2T6.1)	Calcium-dependent lipid-binding (CaLB domain) family protein	Calcium-dependent lipid-binding (CaLB domain) family protein;(source:Araport11)
XLOC_048670	BnaC03g49190D	1.37753	-0.0630642	-0.900884	1.07006	-0.377325	-1.00593	AT5G65110.1	ACYL-COA OXIDASE 2 (ACX2)	ACYL-COA OXIDASE 2 (ACX2); (ATACX2)	acyl-CoA oxidase 2	Encodes an acyl-CoA oxidase presumably involved in long chain fatty acid biosynthesis.
XLOC_057699	Plant_U3	1.37553	-0.315636	0.101144	0.0990374	0.410637	0.769027	---NA---			---NA---
XLOC_054533	BnaC09g30100D	1.37516	0.157403	-0.0823462	0.693275	0.0151671	0.293144	---NA---			---NA---
XLOC_066828	BnaC04g44700D	1.37463	0.53427	0.395926	0.751031	0.590939	-0.685079	AT2G35680.1	PROTEIN TYROSINE PHOSPHATASE LOCALIZED TO MITOCHONDRION 1 (PTPMT1)	PROTEIN TYROSINE PHOSPHATASE LOCALIZED TO MITOCHONDRION 1 (PTPMT1)	Phosphotyrosine protein phosphatases superfamily protein	Encodes a phosphatidylglycerophosphate (PGP) phosphatase involved in the synthesis of plastidial Phosphatidylglycerol (PG) in conjunction with PGPP1 and PTPMT2 in root. PTPMT1 levels were higher in node, cauline leaf, and flower than in root, leaf, and stem.
XLOC_002402	BnaA10g24390D	1.37442	0.252788	-0.832221	1.01116	-1.2863	-2.32742	AT5G06570.2			alpha/beta-Hydrolases superfamily protein
XLOC_052702	BnaA04g21690D	1.37298	0.0809685	-0.88673	-0.330533	-0.0261624	-0.818651	AT2G37930.1			Protein of unknown function (DUF3527)	hypothetical protein (DUF3527);(source:Araport11)
XLOC_023670	BnaA08g18450D	1.37271	1.40516	0.502993	0.997149	-0.600861	-1.51122	AT1G28260.2			Telomerase activating protein Est1
XLOC_058586	BnaA06g01080D	1.37139	-0.784952	0.0749167	0.459262	-0.248383	-0.167476	AT1G53190.2			RING/U-box superfamily protein
XLOC_063735	BnaC07g32910D	1.37114	0.481287	-0.0241346	0.40418	-1.10752	-2.59376	AT3G52490.1	SMAX1-LIKE 3 (SMXL3)	SMAX1-LIKE 3 (SMXL3)	Double Clp-N motif-containing P-loop nucleoside triphosphate hydrolases superfamily protein	Encodes a member of an eight-gene family (SMAX1 and SMAX1-like) that has weak similarity to AtHSP101, a ClpB chaperonin required for thermotolerance.
XLOC_085210	BnaA02g27300D	1.36966	-1.04642	2.31928	1.206	0.51943	1.48067	AT2G03760.1	SULPHOTRANSFERASE 12 (SOT12)	SULFOTRANSFERASE 202A1 (SULT202A1); (ATSULT202A1);SULPHOTRANSFERASE 12 (SOT12);SULPHOTRANSFERASE 12 (AtSOT12); (AtSOT1);SULPHOTRANSFERASE 1 (SOT1);SULFOTRANSFERASE 1 (ST1); (ST);ARABIDOPSIS THALIANA SULFOTRANSFERASE 1 (ATST1); (RAR047)	P-loop containing nucleoside triphosphate hydrolases superfamily protein	Encodes a brassinosteroid sulfotransferase. In vitro experiements show that this enzyme has a preference for 24-epibrassinosteroids, particularly 24-epicathasterone, but does not act on castasterone and brassinolide. It also shows sulfating activity toward flavonoids. It is differentially expressed during development, being more abundant in young seedlings and actively growing cell cultures. Expr…
XLOC_022555	BnaA01g16060D	1.36946	-0.512783	0.0570196	0.727586	-0.480828	-0.606493	AT4G27000.1	(ATRBP45C)	(ATRBP45C)	RNA-binding (RRM/RBD/RNP motifs) family protein	RNA-binding (RRM/RBD/RNP motifs) family protein;(source:Araport11)
XLOC_024499	BnaC02g04270D	1.36929	-1.43019	-0.933263	-9.12372	-0.899843	3.5572	AT5G12140.1	CYSTATIN-1 (CYS1)	CYSTATIN-1 (ATCYS1);CYSTATIN-1 (CYS1)	cystatin B	Encodes a cystatin.
XLOC_076109	BnaA02g27870D	1.36927	1.27467	1.16631	1.00146	1.84324	4.17605	AT3G26210.1	CYTOCHROME P450, FAMILY 71, SUBFAMILY B, POLYPEPTIDE 23 (CYP71B23)	CYTOCHROME P450, FAMILY 71, SUBFAMILY B, POLYPEPTIDE 23 (CYP71B23)	cytochrome P450, family 71, subfamily B, polypeptide 23	putative cytochrome P450 The mRNA is cell-to-cell mobile.
XLOC_097457	BnaCnng47320D	1.36886	1.43963	1.77845	1.11009	0.885285	2.2042	AT4G34138.1	UDP-GLUCOSYL TRANSFERASE 73B1 (UGT73B1)	UDP-GLUCOSYL TRANSFERASE 73B1 (UGT73B1)	UDP-Glycosyltransferase superfamily protein	UDP-glucosyl transferase 73B1;(source:Araport11)
XLOC_075990	BnaC06g30510D	1.36837	-0.232331	-0.0150705	0.412558	0.0582162	-0.584326	AT1G69340.1			appr-1-p processing enzyme family protein	appr-1-p processing enzyme family protein;(source:Araport11)
XLOC_012705	BnaC03g19370D	1.36723	0.565593	0.298749	2.86749	1.53716	-0.641983	AT2G43590.1			Chitinase family protein	Chitinase family protein;(source:Araport11)
XLOC_051972	BnaC08g21640D	1.36271	0.472848	-1.03209	0.872722	-0.349929	-2.01221	AT3G50260.1	COOPERATIVELY REGULATED BY ETHYLENE AND JASMONATE 1 (CEJ1)	COOPERATIVELY REGULATED BY ETHYLENE AND JASMONATE 1 (CEJ1);DREB AND EAR MOTIF PROTEIN 1 (DEAR1); (ATERF#011)	Integrase-type DNA-binding superfamily protein	Encodes a member of the DREB subfamily A-5 of ERF/AP2 transcription factor family. The protein contains one AP2 domain. Involved in defense and freezing stress responses. There are 16 members in this subfamily including RAP2.1, RAP2.9 and RAP2.10. The mRNA is cell-to-cell mobile.
XLOC_071743	BnaC04g32070D	1.36093	0.496072	0.0582375	0.511306	0.278162	-2.08464	AT2G04690.1			Pyridoxamine 5'-phosphate oxidase family protein	Pyridoxamine 5-phosphate oxidase family protein;(source:Araport11)
XLOC_032352	BnaA03g44730D	1.36014	0.00872822	0.235013	1.0218	-0.478418	0.367395	AT4G21540.1	SPHINGOSINE KINASE 1 (SPHK1)	SPHINGOSINE KINASE 1 (SPHK1)	sphingosine kinase 1	Encodes a sphingosine kinase, also has enzyme activity towards other plant long-chain sphingoid bases. Involved in guard cell ABA signalling and seed germination.
XLOC_101917	5_8S_rRNA	1.35986	-0.113885	0.288286	0.171247	-0.470528	0.689543	---NA---			---NA---
XLOC_084263	BnaA02g24230D	1.35879	-0.631153	0.169636	0.197167	0.201706	0.0551529	AT5G46030.1			unknown protein; CONTAINS InterPro DOMAIN/s: Protein of unknown function DUF701, zinc-binding putative (InterPro:IPR007808); Has 30201 Blast hits to 17322 proteins in 780 species: Archae - 12; Bacteria - 1396; Metazoa - 17338; Fungi - 3422; Plants - 5037; Viruses - 0; Other Eukaryotes - 2996 (source: NCBI BLink).	transcription elongation factor-like protein;(source:Araport11)
XLOC_023568	BnaA08g17100D	1.35805	2.97953	0.936466	0.898693	1.61203	-0.16076	AT4G38470.1	SERINE/THREONINE/TYROSINE KINASE 46 (STY46)	SERINE/THREONINE/TYROSINE KINASE 46 (STY46)	Protein kinase superfamily protein	ACT-like protein tyrosine kinase family protein;(source:Araport11)
XLOC_088676	BnaC04g00160D	1.35793	-0.653732	-0.956041	0.773378	-1.54579	-1.72471	AT2G47710.1			Adenine nucleotide alpha hydrolases-like superfamily protein	Adenine nucleotide alpha hydrolases-like superfamily protein;(source:Araport11)
XLOC_092130	BnaA05g33540D	1.35683	0.438752	0.630383	0.010487	0.83172	-0.69812	AT3G02450.1	FTSH (FILAMENTATION-TEMPERATURE-SENSITIVE PROTEIN H) INACTIVE 3 (FTSHI3)	FTSH (FILAMENTATION-TEMPERATURE-SENSITIVE PROTEIN H) INACTIVE 3 (FTSHI3)	FtsH extracellular protease family	Proteolytically inactive member of the FtsH (filamentation-temperature-sensitive protein H) protease family due to mutations in the protease domain.
XLOC_076628	BnaA06g22600D	1.35523	0.569737	0.234475	0.780897	0.289102	0.00423555	AT5G63190.2			MA3 domain-containing protein
XLOC_010075	BnaC04g38910D	1.35459	0.314487	0.550501	2.55661	0.374439	-1.24136	AT3G01970.1	WRKY DNA-BINDING PROTEIN 45 (WRKY45)	WRKY DNA-BINDING PROTEIN 45 (ATWRKY45);WRKY DNA-BINDING PROTEIN 45 (WRKY45)	WRKY DNA-binding protein 43	member of WRKY Transcription Factor; Group I
XLOC_049672	BnaA08g27400D	1.35422	1.18146	-0.547272	1.92176	0.740237	-0.47304	AT1G03220.1			Eukaryotic aspartyl protease family protein	Eukaryotic aspartyl protease family protein;(source:Araport11)
XLOC_030622	BnaC09g44950D	1.35339	-0.937845	-1.57673	0.375623	-0.612389	-2.37947	AT5G11650.1	(MAGL13)	(MAGL13)	alpha/beta-Hydrolases superfamily protein	alpha/beta-Hydrolases superfamily protein;(source:Araport11)
XLOC_061220	BnaA09g46300D	1.35306	0.477597	1.06479	0	0	0	AT2G37550.2			ARF-GAP domain 7
XLOC_041432	BnaC06g15030D	1.35202	0.367248	1.25683	0.0242372	0.871778	0.491054	AT1G24735.1			S-adenosyl-L-methionine-dependent methyltransferases superfamily protein
XLOC_069253	BnaA09g11620D	1.35143	3.21085	0.625954	1.53013	1.1052	2.39165	AT1G64370.1			unknown protein; Has 773 Blast hits to 375 proteins in 118 species: Archae - 0; Bacteria - 97; Metazoa - 421; Fungi - 108; Plants - 31; Viruses - 0; Other Eukaryotes - 116 (source: NCBI BLink).	filaggrin-like protein;(source:Araport11)
XLOC_065154	BnaA04g25070D	1.35124	0.692665	0.186061	0.546286	0.699318	-0.419533	AT2G43430.1	GLYOXALASE 2-1 (GLX2-1)	GLYOXALASE II (GLY1);GLYOXALASE 2-1 (GLX2-1)	glyoxalase 2-1	Encodes a predicted mitochondrial glyoxalase GLX2-1. Studies using recombinant protein show that GLX2-1 contains a dinuclear metal binding site, but does not have glyoxalase 2 activity. Required for abiotic stress but not for normal plant growth.
XLOC_006930	BnaA03g32230D	1.35066	-2.4459	-1.67572	-0.228685	0.0100633	-1.57293	AT3G12320.1	NIGHT LIGHT-INDUCIBLE AND CLOCK-REGULATED 3 (LNK3)	NIGHT LIGHT-INDUCIBLE AND CLOCK-REGULATED 3 (LNK3)	unknown protein; BEST Arabidopsis thaliana protein match is: unknown protein (TAIR:AT5G06980.4); Has 102 Blast hits to 102 proteins in 16 species: Archae - 0; Bacteria - 0; Metazoa - 0; Fungi - 0; Plants - 98; Viruses - 0; Other Eukaryotes - 4 (source: NCBI BLink).	hypothetical protein;(source:Araport11)
XLOC_032264	Plant_U3	1.3501	-0.487906	0.198347	0.189026	0.491978	0.565161	---NA---			---NA---
XLOC_005278	BnaC07g42910D	1.34972	0.265805	0.531165	0.762499	-0.179962	-0.425841	AT4G30790.1	AUTOPHAGY-RELATED 11 (ATG11)	AUTOPHAGY-RELATED 11 (ATG11)	INVOLVED IN: autophagy; EXPRESSED IN: 24 plant structures; EXPRESSED DURING: 15 growth stages; CONTAINS InterPro DOMAIN/s: Autophagy-related protein 17 (InterPro:IPR007240), Autophagy-related protein 11 (InterPro:IPR019460); Has 8793 Blast hits to 6268 proteins in 570 species: Archae - 89; Bacteria - 657; Metazoa - 4844; Fungi - 808; Plants - 441; Viruses - 15; Other Eukaryotes - 1939 (source: NC…	Encodes autophagy-related 2 (ATG11)
XLOC_051681	BnaC09g20910D	1.3488	0.221997	0.344098	1.06505	0.237971	0.0637146	AT2G02040.1	NRT1/ PTR FAMILY 8.3 (NPF8.3)	(ATNPF8.3);NRT1/ PTR FAMILY 8.3 (NPF8.3);ARABIDOPSIS THALIANA PEPTIDE TRANSPORTER 2 (ATPTR2); (ATPTR2-B); (PTR2-B);NITRATE TRANSPORTER 1 (NTR1);PEPTIDE TRANSPORTER 2 (PTR2)	Major facilitator superfamily protein	Encodes a di- and tri-peptide transporter that recognizes a variety of different amino acid combinations. Expression of the transcripts for this gene can be detected in the embryo through in situ hybridization. This protein does not have nitrate transporter activity based on oocyte transport assays.
XLOC_014828	BnaC08g37300D	1.34776	-0.851088	-0.265346	0.879131	0.204906	-0.658852	AT1G18390.1			Protein kinase superfamily protein
XLOC_040838	BnaA04g22940D	1.34661	-0.108067	0.13083	0.679329	-0.272584	-0.892257	AT2G39580.1			CONTAINS InterPro DOMAIN/s: Putative zinc-finger domain (InterPro:IPR019607); Has 249 Blast hits to 219 proteins in 85 species: Archae - 0; Bacteria - 144; Metazoa - 29; Fungi - 8; Plants - 50; Viruses - 0; Other Eukaryotes - 18 (source: NCBI BLink).	zinc finger C3H1 domain protein;(source:Araport11)
XLOC_000280	BnaA07g19850D	1.34619	1.5259	-0.422326	1.27405	0.776544	-1.37228	AT1G80380.2	GLYCERATE KINASE (GLYK)	GLYCERATE KINASE (GLYK)	P-loop containing nucleoside triphosphate hydrolases superfamily protein	encodes a glycerate kinase which catalyzes the last step of photorespiration C2 cycle.
XLOC_030080	BnaA07g31090D	1.34582	1.03259	1.64062	0.888398	0.93697	0.315438	AT1G73950.1			Transmembrane Fragile-X-F-associated protein	Transmembrane Fragile-X-F-associated protein;(source:Araport11)
XLOC_032066	BnaC05g38900D	1.34321	0.667039	2.31596	2.05368	1.2073	0.646031	AT3G14690.1	CYTOCHROME P450, FAMILY 72, SUBFAMILY A, POLYPEPTIDE 15 (CYP72A15)	CYTOCHROME P450, FAMILY 72, SUBFAMILY A, POLYPEPTIDE 15 (CYP72A15)	cytochrome P450, family 709, subfamily B, polypeptide 1	putative cytochrome P450 The mRNA is cell-to-cell mobile.
XLOC_093468	BnaC07g51140D	1.34211	-0.566399	0.47152	0.364256	-0.126059	-0.126541	AT4G36400.2			FAD-linked oxidases family protein
XLOC_020134	BnaA09g22790D	1.34189	0.463054	-0.683917	1.23615	-2.38946	-3.00726	AT4G09890.1			Protein of unknown function (DUF3511)	mediator of RNA polymerase II transcription subunit, putative (DUF3511);(source:Araport11)
XLOC_040799	BnaA04g23780D	1.34189	0.814478	1.74656	0.771254	1.34925	-0.36651	AT2G41250.1			Haloacid dehalogenase-like hydrolase (HAD) superfamily protein	Haloacid dehalogenase-like hydrolase (HAD) superfamily protein;(source:Araport11)
XLOC_054364	snoR1	1.34076	0.0478425	0.371062	0.384608	0.39147	2.25031	---NA---			---NA---
XLOC_031624	BnaA06g08940D	1.34007	1.52246	1.1983	1.66289	0.932559	-0.190937	AT1G14040.1	PHO1 HOMOLOG 3 (PHO1;H3)	PHO1 HOMOLOG 3 (PHO1;H3)	EXS (ERD1/XPR1/SYG1) family protein	Encodes a PHO1 homologue that is upregulated in response to Zn deficiency and is involved in Pi homeostasis in response to Zn deficiency. The mRNA is cell-to-cell mobile.
XLOC_034698	BnaC05g41650D	1.33946	-0.228875	0.174197	0.572686	0.857966	-2.41242	AT3G11560.4			LETM1-like protein
XLOC_066037	BnaA02g34060D	1.33739	0.395449	0.210995	0.185627	1.49579	0.640967	AT5G64100.1			Peroxidase superfamily protein	Peroxidase superfamily protein;(source:Araport11)
XLOC_078763	BnaA01g06980D	1.33725	2.37138	0.719916	1.48772	0.170566	-2.11206	AT4G29990.1			Leucine-rich repeat protein kinase family protein	Leucine-rich repeat transmembrane protein kinase protein;(source:Araport11)
XLOC_047744	BnaA06g32800D	1.33715	0.358259	0.637105	-0.233515	-0.661391	-1.48489	AT3G26590.1			MATE efflux family protein	MATE efflux family protein;(source:Araport11)
XLOC_001885	BnaC01g03570D	1.33683	-0.14381	-0.690571	1.20717	-0.265248	-1.01467	AT4G34890.1	XANTHINE DEHYDROGENASE 1 (XDH1)	XANTHINE DEHYDROGENASE 1 (ATXDH1);XANTHINE DEHYDROGENASE 1 (XDH1)	aldehyde oxidase 1	Encodes a xanthine dehydrogenase, involved in purine catabolism. Ubiquitously expressed, but the transcript level is altered during aging, senescence, salt and cold stress, ABA treatment, and dark treatment. RNAi lines that suppress both XDH1 and XDH2 produce small plants with reduced fertility and accelerated leaf senescence. Role in drought tolerance.
XLOC_068517	BnaC08g19680D	1.33659	3.70348	3.83078	2.32147	2.54461	1.83542	AT1G21100.1	INDOLE GLUCOSINOLATE O-METHYLTRANSFERASE 1 (IGMT1)	INDOLE GLUCOSINOLATE O-METHYLTRANSFERASE 1 (IGMT1)	O-methyltransferase family protein	O-methyltransferase family protein;(source:Araport11)
XLOC_090809	-	1.33446	2.45964	0.345854	1.02561	-0.671756	-1.21669	---NA---			---NA---
XLOC_042151	BnaA05g13550D,BnaA05g13560D	1.33332	0.251592	0.873353	0.506495	0.568725	-0.293308	AT1G55850.1	CELLULOSE SYNTHASE LIKE E1 (CSLE1)	CELLULOSE SYNTHASE LIKE E1 (CSLE1); (ATCSLE1)	Cellulose synthase family protein	encodes a protein similar to cellulose synthase The mRNA is cell-to-cell mobile.
XLOC_093964	BnaCnng36390D	1.33322	0.960597	-0.748474	0.00695989	-0.467666	-1.1461	AT5G07580.1	(ERF106)	(ERF106);DECREASE WAX BIOSYNTHESIS2 (DEWAX2)	Integrase-type DNA-binding superfamily protein	encodes a member of the ERF (ethylene response factor) subfamily B-3 of ERF/AP2 transcription factor family. The protein contains one AP2 domain. There are 18 members in this subfamily including ATERF-1, ATERF-2, AND ATERF-5.
XLOC_006151	-	1.3329	0.665061	-0.604429	0.985745	0.533172	-2.29556	AT1G35580.3			cytosolic invertase 1
XLOC_105172	BnaUnng05060D	1.33224	1.63998	3.31466	0.348359	2.73539	3.88347	AT2G21660.2			chloroplast RNA-binding protein 29
XLOC_098882	SSU_rRNA_eukarya	1.33182	13.0035	-0.315855	13.4187	-13.165	1.75176	---NA---			---NA---
XLOC_032463	BnaC09g49610D	1.33182	1.47707	-1.16479	0.797612	0.174699	-2.70266	AT5G05870.1	UDP-GLUCOSYL TRANSFERASE 76C1 (UGT76C1)	UDP-GLUCOSYL TRANSFERASE 76C1 (UGT76C1)	UDP-Glycosyltransferase superfamily protein	UDP-glucosyl transferase 76C1;(source:Araport11)
XLOC_068095	BnaA01g19410D	1.32951	0.201109	-0.608803	0.318328	0.494122	-0.0447613	AT3G51500.1			unknown protein; FUNCTIONS IN: molecular_function unknown; INVOLVED IN: biological_process unknown; LOCATED IN: chloroplast; EXPRESSED IN: 22 plant structures; EXPRESSED DURING: 13 growth stages; Has 23 Blast hits to 23 proteins in 10 species: Archae - 0; Bacteria - 0; Metazoa - 0; Fungi - 0; Plants - 23; Viruses - 0; Other Eukaryotes - 0 (source: NCBI BLink).	hypothetical protein;(source:Araport11)
XLOC_098008	BnaA10g29870D	1.32878	0.332773	0.163604	0.45046	0.565034	0.944428	AT5G13650.1			Ribosomal protein S5/Elongation factor G/III/V family protein
XLOC_078270	BnaCnng10730D	1.32863	0.295497	-0.345027	-0.457312	0.447499	0.250511	AT3G20670.1	HISTONE H2A 13 (HTA13)	HISTONE H2A 13 (HTA13)	histone H2A 8	Encodes HTA13, a histone H2A protein.
XLOC_079306	-	1.32737	1.94255	1.05745	5.17772	0	0	---NA---			---NA---
XLOC_030119	BnaA08g21080D	1.3266	0.999375	-0.254037	0.519914	-0.024802	-1.57134	AT1G21920.1	MORN-MOTIF REPEAT PROTEIN REGULATING FLOWERING 1 ( (MRF1)	MORN-MOTIF REPEAT PROTEIN REGULATING FLOWERING 1 ( (MRF1)	Histone H3 K4-specific methyltransferase SET7/9 family protein	MRF1 is related to SET7/9 proteins but contains an atypical SET domain. It is expressed in phloem and mutants have a weak late flowering phenotype.
XLOC_044247	BnaC05g04910D	1.32633	0.365281	0.235437	1.42842	0.582798	-0.0694339	AT1G07110.1	FRUCTOSE-2,6-BISPHOSPHATASE (F2KP)	(FKFBP); (ATF2KP);"FRUCTOSE-2,6-BISPHOSPHATASE" (F2KP)	Plant transposase (Ptta/En/Spm family)	Encodes the bifunctional enzyme fructose-6-phosphate 2-kinase/fructose-2,6-bisphosphatase.
XLOC_068437	BnaC06g29610D	1.32616	-0.284024	-0.494072	0.909692	-0.409463	-0.737612	AT1G68820.1	PROTEIN WITH THE RING DOMAIN AND TMEMB_185A 1 (PPRT1)	PROTEIN WITH THE RING DOMAIN AND TMEMB_185A 1 (PPRT1)	Transmembrane Fragile-X-F-associated protein	Putative C3HC4 zinc-finger ubiquitin E3 ligase, negative regulator in ABA and drought stress response.
XLOC_019708	BnaC08g02140D	1.32412	0.265978	0.410817	0.461853	0.0714897	-0.640465	AT1G07380.1	NEUTRAL CERAMIDASE 1 (ATNCER1)	NEUTRAL CERAMIDASE 1 (ATNCER1)	Neutral/alkaline non-lysosomal ceramidase	Encodes a neutral ceramidase that is involved in sphingolipid homeostasis and responses to oxidative stress.
XLOC_063658	BnaC07g32480D	1.32365	-0.314433	-1.45417	1.04904	-0.0636904	-1.16632	AT3G51730.1			saposin B domain-containing protein	saposin B domain-containing protein;(source:Araport11)
XLOC_009071	BnaA04g03570D	1.32326	-0.398447	0.176454	1.17786	0.196873	-0.610207	AT3G55450.1			Protein kinase superfamily protein
XLOC_077429	BnaC02g11560D	1.32052	-0.060971	0.0240179	0.64493	0.408949	0.431427	AT5G57350.2			H(+)-ATPase 3
XLOC_048562	BnaC03g21720D	1.31991	-0.0645962	-0.0266263	1.16209	0.457869	0.613027	AT3G54620.1	BASIC LEUCINE ZIPPER 25 (BZIP25)	BASIC LEUCINE ZIPPER 25 (BZIP25);BASIC LEUCINE ZIPPER O2 HOMOLOG 4 (BZO2H4);ARABIDOPSIS THALIANA BASIC LEUCINE ZIPPER 25 (AtbZIP25)	bZIP transcription factor family protein	bZIP transcription factor-like protein mRNA
XLOC_051689	-	1.31915	0.864079	1.29039	0.777973	0.312486	-0.511003	---NA---			---NA---
XLOC_028672	BnaC05g05310D	1.31749	0.35506	0.12797	0.944541	-0.260305	-0.462875	AT1G07630.1	POL-LIKE 5 (PLL5)	POL-LIKE 5 (PLL5)	Protein phosphatase 2C family protein	Encodes a protein phosphatase 2C like gene, similar to POL. Involved in leaf development. Knockout mutants have abnormally shaped leaves.
XLOC_071562	BnaA07g04240D	1.3164	0.873525	0.627793	1.33776	0.102597	0.0388887	AT2G15480.1	UDP-GLUCOSYL TRANSFERASE 73B5 (UGT73B5)	UDP-GLUCOSYL TRANSFERASE 73B5 (UGT73B5)	UDP-Glycosyltransferase superfamily protein	UDP-glucosyl transferase 73B5;(source:Araport11)
XLOC_070246	BnaA04g15260D	1.31594	0.558482	0.384502	0.811888	-0.139988	-0.349003	AT2G25930.1	EARLY FLOWERING 3 (ELF3)	EARLY FLOWERING 3 (ELF3); (PYK20)	hydroxyproline-rich glycoprotein family protein	Encodes a nuclear protein that is expressed rhythmically and interacts with phytochrome B to control plant development and flowering through a signal transduction pathway. Required component of the core circadian clock regardless of light conditions.
XLOC_080143	BnaC09g50490D	1.31527	0.81406	-0.192788	0.0567192	0.12145	-0.128946	AT5G04380.1			S-adenosyl-L-methionine-dependent methyltransferases superfamily protein	S-adenosyl-L-methionine-dependent methyltransferases superfamily protein;(source:Araport11)
XLOC_053143	BnaC04g04780D	1.31459	1.47203	-0.687094	0.518337	-0.259693	-0.933518	AT2G40390.1			unknown protein; BEST Arabidopsis thaliana protein match is: unknown protein (TAIR:AT5G64190.1); Has 75 Blast hits to 75 proteins in 11 species: Archae - 0; Bacteria - 0; Metazoa - 0; Fungi - 0; Plants - 74; Viruses - 0; Other Eukaryotes - 1 (source: NCBI BLink).	neuronal PAS domain protein;(source:Araport11)
XLOC_027050	Plant_U3	1.31452	-0.525223	0.238138	0.199139	0.284816	0.792352	---NA---			---NA---
XLOC_105056	snoR2	1.30936	-0.202024	-0.130025	1.30562	0.888379	2.10009	---NA---			---NA---
XLOC_011351	BnaA03g04290D	1.30936	1.75684	0.623366	1.86687	1.34454	-1.57936	AT5G13330.1	RELATED TO AP2 6L (Rap2.6L)	RELATED TO AP2 6L (Rap2.6L)	Integrase-type DNA-binding superfamily protein	encodes a member of the ERF (ethylene response factor) subfamily B-4 of ERF/AP2 transcription factor family. The protein contains one AP2 domain. There are 7 members in this subfamily.
XLOC_030074	-	1.30919	0.0620165	-3.03046	-0.231862	0.699938	1.76932	AT1G58270.1	(ZW9)	(ZW9)	TRAF-like family protein	ZW9 mRNA, complete cds The mRNA is cell-to-cell mobile.
XLOC_041378	BnaA07g25340D	1.30842	0.0484139	-0.101355	0.404954	-0.375636	-0.219198	AT1G65580.1	FRAGILE FIBER3 (FRA3)	FRAGILE FIBER3 (FRA3)	DNAse I-like superfamily protein	Endonuclease/exonuclease/phosphatase family protein;(source:Araport11)
XLOC_017669	BnaC03g50290D	1.3079	0.797946	-1.01943	0.728263	-0.595541	-2.09219	AT5G63970.2			Copine (Calcium-dependent phospholipid-binding protein) family
XLOC_038587	BnaC05g18760D	1.30574	0.289109	-0.132072	0.517452	-1.12855	-1.78342	AT1G23440.1			Peptidase C15, pyroglutamyl peptidase I-like	Peptidase C15, pyroglutamyl peptidase I-like protein;(source:Araport11)
XLOC_079918	BnaC04g06320D	1.3055	-0.270399	-0.959381	-0.120198	-0.214096	-0.729648	AT2G39130.1			Transmembrane amino acid transporter family protein	Transmembrane amino acid transporter family protein;(source:Araport11)
XLOC_098409	BnaA01g35060D	1.30472	-0.657007	-0.966193	0.889795	-0.366404	-1.89942	AT4G20260.3			plasma-membrane associated cation-binding protein 1
XLOC_002336	snoR100	1.30378	-1.06631	-0.334728	0.157249	-0.164624	-0.0920109	---NA---			---NA---
XLOC_095186	BnaAnng18140D	1.3035	1.11366	0.198043	1.06483	0.16478	0.0476751	AT1G27170.1			Disease resistance protein (TIR-NBS-LRR class) family	transmembrane receptors / ATP binding protein;(source:Araport11)
XLOC_013536	BnaC07g28360D	1.30308	1.16519	-0.191091	1.37596	0.700714	-1.52795	AT5G27920.1			RNI-like superfamily protein	F-box family protein;(source:Araport11)
XLOC_064078	BnaA06g14040D	1.30257	0.333917	-0.203506	0.739422	-0.0128458	-1.18467	AT1G19850.1	MONOPTEROS (MP)	MONOPTEROS (MP);INDOLE-3-ACETIC ACID INDUCIBLE 24 (IAA24);AUXIN RESPONSE FACTOR 5 (ARF5)	Transcriptional factor B3 family protein / auxin-responsive factor AUX/IAA-related	Encodes a transcription factor (IAA24) mediating embryo axis formation and vascular development. Similar to AUXIN RESPONSIVE FACTOR 1 (ARF1) shown to bind to auxin responsive elements (AREs), and to the maize transcriptional activator VIVIPAROUS 1( VP1). In situ hybridization shows expression in provascular tissue of embryos, the emerging shoot primordia, then is restricted to provascular tissue,…
XLOC_058985	Plant_U3	1.30061	-0.611209	0.0199222	0.233676	0.521703	0.315138	---NA---			---NA---
XLOC_042666	BnaA06g24560D	1.30007	0.0906639	-0.116055	0.72746	0.72028	0.00859169	AT5G65660.1			hydroxyproline-rich glycoprotein family protein	hydroxyproline-rich glycoprotein family protein;(source:Araport11)
XLOC_032220	BnaA03g43960D	1.29965	-1.29343	-1.02703	1.67498	-1.35088	-0.444655	AT4G19230.1			Cytochrome P450 superfamily protein
XLOC_013497	BnaC07g28970D	1.29963	0.353527	0.710065	2.97169	0.877696	0.548934	AT5G25930.1			Leucine-rich receptor-like protein kinase family protein	kinase family with leucine-rich repeat domain-containing protein;(source:Araport11)
XLOC_042236	BnaA05g13060D	1.29925	-0.539768	-0.312436	1.17019	-0.101577	-0.978767	AT4G13530.1			unknown protein; BEST Arabidopsis thaliana protein match is: unknown protein (TAIR:AT4G10080.1); Has 30201 Blast hits to 17322 proteins in 780 species: Archae - 12; Bacteria - 1396; Metazoa - 17338; Fungi - 3422; Plants - 5037; Viruses - 0; Other Eukaryotes - 2996 (source: NCBI BLink).	transmembrane protein;(source:Araport11)
XLOC_069924	snoZ279_R105_R108	1.29847	-0.549151	0.625818	0.435856	0.269058	1.38493	---NA---			---NA---
XLOC_028760	BnaC09g15870D	1.29808	0.0152288	-0.686747	0.211871	0.420785	-0.199282	AT1G56690.1			Pentatricopeptide repeat (PPR) superfamily protein	Pentatricopeptide repeat (PPR) superfamily protein;(source:Araport11)
XLOC_060706	BnaA06g12480D	1.29741	-0.592061	-0.889376	-1.32293	0.113866	-0.929122	AT3G10113.1			Homeodomain-like superfamily protein	Homeodomain-like superfamily protein;(source:Araport11)
XLOC_055158	BnaC07g06580D	1.29654	-0.104405	0.279675	0.675214	0.359081	-0.96152	AT2G17705.1			unknown protein; FUNCTIONS IN: molecular_function unknown; INVOLVED IN: biological_process unknown; LOCATED IN: plasma membrane; EXPRESSED IN: cultured cell; BEST Arabidopsis thaliana protein match is: unknown protein (TAIR:AT4G08330.1); Has 135 Blast hits to 135 proteins in 32 species: Archae - 5; Bacteria - 29; Metazoa - 0; Fungi - 0; Plants - 91; Viruses - 0; Other Eukaryotes - 10 (source: NCB…	methionine-S-oxide reductase;(source:Araport11)
XLOC_027631	BnaC07g36750D	1.29644	-0.194286	-0.212407	1.3129	0.118974	-0.392571	AT4G21540.1	SPHINGOSINE KINASE 1 (SPHK1)	SPHINGOSINE KINASE 1 (SPHK1)	sphingosine kinase 1	Encodes a sphingosine kinase, also has enzyme activity towards other plant long-chain sphingoid bases. Involved in guard cell ABA signalling and seed germination.
XLOC_071675	BnaA03g11260D	1.29622	1.88316	-1.17142	0.596198	0.0142137	-1.63858	AT5G55700.1	BETA-AMYLASE 4 (BAM4)	BETA-AMYLASE 6 (BMY6);BETA-AMYLASE 4 (BAM4)	beta-amylase 2	In vitro assay indicates no beta-amylase activity of BAM4. However mutation in BAM4 impairs starch breakdown. BAM4 may play a regulatory role.
XLOC_005420	BnaC07g45950D	1.29566	1.54597	0.616029	0.274281	0.296008	-0.803846	AT4G36040.1	DNAJ11 (J11)	DNAJ11 (J11);DNA J PROTEIN C23 (DJC23)	Chaperone DnaJ-domain superfamily protein	Chaperone DnaJ-domain superfamily protein;(source:Araport11)
XLOC_044977	BnaA03g46880D	1.29525	1.07299	1.24378	1.65801	1.06595	-0.661276	AT4G24690.1	NEXT TO BRCA1 GENE 1 (NBR1)	NEXT TO BRCA1 GENE 1 (NBR1);ARABIDOPSIS THALIANA NEXT TO BRCA1 GENE 1 (AtNBR1)	ubiquitin-associated (UBA)/TS-N domain-containing protein / octicosapeptide/Phox/Bemp1 (PB1) domain-containing protein	Encodes NBR1, a selective autophagy substrate. The mRNA is cell-to-cell mobile.
XLOC_023625	BnaA08g16070D	1.29498	-0.521747	-0.464885	0.296924	-1.23468	-2.18847	AT4G40070.1			RING/U-box superfamily protein	RING/U-box superfamily protein;(source:Araport11)
XLOC_017497	BnaC04g10980D	1.29467	-0.271952	-0.310987	1.15435	-0.562694	-0.107206	AT1G55920.1	SERINE ACETYLTRANSFERASE 2;1 (SERAT2;1)	(ATSAT1);SERINE ACETYLTRANSFERASE 2;1 (SERAT2;1);SERINE ACETYLTRANSFERASE 1 (SAT1);SERINE ACETYLTRANSFERASE 5 (SAT5);SERINE ACETYLTRANSFERASE 2;1 (ATSERAT2;1)	serine acetyltransferase 2;1	Encodes a chloroplast/cytosol localized serine O-acetyltransferase involved in sulfur assimilation and cysteine biosynthesis. Expressed in the vascular system. The mRNA is cell-to-cell mobile.
XLOC_033931	BnaA06g21470D	1.29275	-0.822647	-1.07946	0.366264	-0.551174	-1.47028	AT5G62020.1	HEAT SHOCK TRANSCRIPTION FACTOR B2A (HSFB2A)	HEAT SHOCK TRANSCRIPTION FACTOR B2A (HSFB2A);ARABIDOPSIS THALIANA HEAT SHOCK TRANSCRIPTION FACTOR B2A (AT-HSFB2A)	winged-helix DNA-binding transcription factor family protein	member of Heat Stress Transcription Factor (Hsf) family The mRNA is cell-to-cell mobile.
XLOC_026896	BnaA06g06340D	1.29166	0.496801	0.0796609	0.646391	0.175552	-0.473318	AT1G10500.1	CHLOROPLAST-LOCALIZED ISCA-LIKE PROTEIN (CPISCA)	NFU PROTEINS OR A-TYPE CARRIERS (ATC) (SUFA1);CHLOROPLAST-LOCALIZED ISCA-LIKE PROTEIN (ATCPISCA);CHLOROPLAST-LOCALIZED ISCA-LIKE PROTEIN (CPISCA)	Iron-sulphur cluster biosynthesis family protein	Involved in chloroplast Fe-S cluster assembly. Located in the chloroplast stroma. Expressed preferentially in green tissues.
XLOC_071263	BnaC08g05150D	1.29132	0.901099	0.233461	1.3303	0.044264	-0.612882	AT1G44170.2			aldehyde dehydrogenase 11A3
XLOC_079080	BnaC03g14710D	1.29063	0.461433	-1.24035	0.599597	0	-10.3201	AT5G54165.1			unknown protein; FUNCTIONS IN: molecular_function unknown; INVOLVED IN: biological_process unknown; LOCATED IN: cellular_component unknown; Has 30201 Blast hits to 17322 proteins in 780 species: Archae - 12; Bacteria - 1396; Metazoa - 17338; Fungi - 3422; Plants - 5037; Viruses - 0; Other Eukaryotes - 2996 (source: NCBI BLink).	Avr9/Cf-9 rapidly elicited protein;(source:Araport11)
XLOC_065623	Plant_U3	1.28945	-0.317184	0.124536	0.225315	0.648343	1.08428	---NA---			---NA---
XLOC_002629	BnaA10g19450D	1.2887	0.225215	0.531323	-0.628576	-1.18166	-0.945612	AT5G14230.1			CONTAINS InterPro DOMAIN/s: Ankyrin repeat-containing domain (InterPro:IPR020683), Ankyrin repeat (InterPro:IPR002110); BEST Arabidopsis thaliana protein match is: XB3 ortholog 2 in Arabidopsis thaliana (TAIR:AT5G57740.1); Has 66374 Blast hits to 25358 proteins in 1201 species: Archae - 121; Bacteria - 8133; Metazoa - 29530; Fungi - 5885; Plants - 3349; Viruses - 785; Other Eukaryotes - 18571 (so…	ankyrin;(source:Araport11)
XLOC_063072	U5	1.28797	0.531556	0.19717	-0.0318217	-0.357164	1.54996	---NA---			---NA---
XLOC_074131	BnaA01g29560D	1.28796	0.373229	0.187403	-2.25594	-0.428812	-1.15827	AT3G14130.1	(HAOX1)	(HAOX1)	Aldolase-type TIM barrel family protein	Aldolase-type TIM barrel family protein;(source:Araport11)
XLOC_016210	-	1.28769	0.116442	-0.172325	0.47381	0.295124	0.615144	---NA---			---NA---
XLOC_026763	BnaC04g45200D	1.28694	10.7677	-0.0117765	2.83173	10.2557	5.60671	AT4G02850.1	D-AMINO ACID RACEMASE1 (DAAR1)	D-AMINO ACID RACEMASE1 (DAAR1)	Phenazine biosynthesis PhzC/PhzF protein	DAAR1 encodes a PLP-independent racemase that catalyzes the conversion from L-Ile to D-allo-Ile.
XLOC_069167	BnaA01g13660D	1.28545	1.60219	-0.494921	1.11616	1.60083	-0.15648	AT4G24180.1	THAUMATIN-LIKE PROTEIN 1 (TLP1)	THAUMATIN-LIKE PROTEIN 1 (TLP1); (ATTLP1)	Pathogenesis-related thaumatin superfamily protein	Root-specific expression activated in response to rhizobacteria and ACC. Role in induced systemic resistance.
XLOC_004462	BnaC08g31150D	1.28543	1.45873	0.0191581	-0.0213637	-0.0560812	0.116352	AT3G61210.1			S-adenosyl-L-methionine-dependent methyltransferases superfamily protein	S-adenosyl-L-methionine-dependent methyltransferases superfamily protein;(source:Araport11)
XLOC_069679	BnaA09g41580D	1.2852	0.814247	0.775104	0.359472	-0.547248	-0.541308	AT2G24180.1	CYTOCHROME P450 71B6 (CYP71B6)	CYTOCHROME P450 71B6 (CYP71B6)	cytochrome p450 71b6	Encodes a cytochrome P450 monooxygenase that converts indole-3-acetonitrile to indole-3-aldehyde / indole-3-carboxylic acid and cyanide. The mRNA is cell-to-cell mobile.
XLOC_022094	U2	1.282	-0.11375	-0.333108	-0.103052	-0.888733	0.419986	---NA---			---NA---
XLOC_059027	BnaA01g22200D	1.28138	0.605496	-0.0866221	0.897222	-0.0183615	-0.601279	AT1G60140.1	TREHALOSE PHOSPHATE SYNTHASE (TPS10)	TREHALOSE PHOSPHATE SYNTHASE (TPS10);TREHALOSE PHOSPHATE SYNTHASE (ATTPS10);TREHALOSE PHOSPHATE SYNTHASE 10 (TPS10)	UDP-Glycosyltransferase / trehalose-phosphatase family protein	Encodes an enzyme putatively involved in trehalose biosynthesis. The protein has a trehalose synthase (TPS)-like domain that may or may not be active as well as a trehalose phosphatase (TPP)-like domain.
XLOC_105063	BnaAnng40490D	1.28122	1.29981	-1.06487	0.060907	-0.520328	-3.2324	AT1G08090.1	NITRATE TRANSPORTER 2:1 (NRT2:1)	NITRATE TRANSPORTER 2:1 (NRT2:1);NITRATE TRANSPORTER 2.1 (NRT2.1);NITRATE TRANSPORTER 2.1 (ATNRT2.1);NITRATE TRANSPORTER 2:1 (ATNRT2:1); (ACH1); (NRT2;1AT);NITRATE TRANSPORTER 2 (NRT2);LATERAL ROOT INITIATION 1 (LIN1)	nitrate transporter 2:1	High-affinity nitrate transporter. Up-regulated by nitrate. Functions as a repressor of lateral root initiation independently of nitrate uptake.
XLOC_004435	BnaC08g31730D	1.28108	0.493249	0.121099	0.492425	-0.339881	-0.519408	AT2G46620.1			P-loop containing nucleoside triphosphate hydrolases superfamily protein	P-loop containing nucleoside triphosphate hydrolases superfamily protein;(source:Araport11)
XLOC_065050	BnaA09g09300D	1.27964	2.08919	-0.829766	-6.15473	5.5651	0.116596	AT2G17770.2	BASIC REGION/LEUCINE ZIPPER MOTIF 27 (BZIP27)	BASIC REGION/LEUCINE ZIPPER MOTIF 27 (BZIP27)	basic region/leucine zipper motif 27	Encodes a paralog of bZIP transcription factor FD. This protein interacts with FD and FT.
XLOC_016533	BnaA03g22000D	1.27936	-0.0125162	-0.313861	-0.414273	-0.661936	-0.660695	AT2G29310.1			NAD(P)-binding Rossmann-fold superfamily protein	NAD(P)-binding Rossmann-fold superfamily protein;(source:Araport11)
XLOC_093010	BnaCnng34000D	1.27839	-0.0633558	-0.413401	0.263837	-0.324449	-1.35637	AT5G41350.1			RING/U-box superfamily protein	RING/U-box superfamily protein;(source:Araport11)
XLOC_090084	BnaAnng13050D	1.27798	1.07195	1.0973	0.722414	0.867646	0.918091	AT1G16840.1			unknown protein; BEST Arabidopsis thaliana protein match is: unknown protein (TAIR:AT1G78890.1); Has 71 Blast hits to 71 proteins in 12 species: Archae - 0; Bacteria - 0; Metazoa - 0; Fungi - 0; Plants - 71; Viruses - 0; Other Eukaryotes - 0 (source: NCBI BLink).
XLOC_006735	BnaA03g30070D	1.27734	0.475143	0.309943	-0.195268	0.372635	-0.683525	AT3G07560.1	PEROXIN 13 (PEX13)	ABERRANT PEROXISOME MORPHOLOGY 2 (APM2);PEROXIN 13 (PEX13)	peroxin 13	Encodes peroxin 13 (PEX13) involved in protein transport into peroxisomes, for example, peroxisomal import of nitric oxide synthase.
XLOC_006050	BnaC05g28140D	1.27724	0.181818	0.53062	-0.0315323	0.0646334	-0.347344	AT1G34120.1			DNAse I-like superfamily protein
XLOC_019148	BnaC06g22730D	1.27719	-0.0831128	-0.0986543	0.239547	-0.068036	-0.50795	AT1G74910.2			ADP-glucose pyrophosphorylase family protein
XLOC_051111	snoZ103	1.27634	-0.595269	-0.0340508	0.349512	-0.058162	2.63085	---NA---			---NA---
XLOC_066036	BnaA02g34070D	1.27501	1.86642	1.42219	1.31823	4.64564	-5.45387	AT5G64120.1	PEROXIDASE 71 (PRX71)	(ATPRX71);PEROXIDASE 71 (PRX71)	Peroxidase superfamily protein	Encodes a cell wall bound peroxidase that is induced by hypo-osmolarity and is involved in the lignification of cell walls.
XLOC_012282	BnaC06g19180D	1.27451	0.38201	0.222996	0.892266	0.0599286	0.441971	AT1G80460.1	NONHOST RESISTANCE TO P. S. PHASEOLICOLA 1 (NHO1)	NONHOST RESISTANCE TO P. S. PHASEOLICOLA 1 (NHO1); (GLI1)	Actin-like ATPase superfamily protein	Encodes a protein similar to glycerol kinase, which converts glycerol to glycerol 3-phosphate and performs a rate-limiting step in glycerol metabolism. This gene is required for both general and specific resistance against bacteria and fungi. Arabidopsis thaliana glycerol kinase (GLR1) mRNA.Involved in flagellin-induced non-host resistance to Pseudomonas. Coronatine partially suppresses flagellin…
XLOC_102176	BnaCnng64870D	1.27429	0.3217	-0.657669	0.689277	1.51954	0.200116	AT5G53050.3			alpha/beta-Hydrolases superfamily protein
XLOC_078119	BnaCnng10710D	1.27383	1.25716	0.863686	1.85196	0.421995	1.29054	---NA---			---NA---
XLOC_105094	BnaAnng40580D	1.27313	1.31288	0.762572	1.05538	1.80923	0.588873	AT1G13260.1	RELATED TO ABI3/VP1 1 (RAV1)	RELATED TO ABI3/VP1 1 (RAV1); (ATRAV1);ETHYLENE RESPONSE DNA BINDING FACTOR 4 (EDF4)	AP2/B3-like transcriptional factor family protein	Encodes an AP2/B3 domain transcription factor which is upregulated in response to low temperature. It contains a B3 DNA binding domain. It has circadian regulation and may function as a negative growth regulator. The mRNA is cell-to-cell mobile.
XLOC_016720	BnaC07g23660D	1.27283	-0.120241	0.10443	1.35653	-0.0200078	0.289216	AT3G26580.1			Tetratricopeptide repeat (TPR)-like superfamily protein	Tetratricopeptide repeat (TPR)-like superfamily protein;(source:Araport11)
XLOC_028452	U2	1.27277	-0.0557227	-0.176802	0.0564634	-0.00609109	0.641007	---NA---			---NA---
XLOC_012470	BnaC03g18140D,BnaC03g18150D	1.27257	0.62277	-0.661748	1.15159	-0.341373	-1.67094	AT2G32800.1	L-TYPE LECTIN RECEPTOR KINASE S.2 (LECRK-S.2)	L-TYPE LECTIN RECEPTOR KINASE S.2 (LECRK-S.2); (AP4.3A)	Concanavalin A-like lectin protein kinase family protein	protein kinase family protein;(source:Araport11)
XLOC_027242	BnaA09g23940D	1.27256	1.19316	1.07388	1.61144	0.333943	0.12267	AT1G33110.1			MATE efflux family protein	MATE efflux family protein;(source:Araport11)
XLOC_049520	BnaC04g42760D	1.27235	-0.106546	-0.02545	0.745753	-0.261721	-0.36435	AT2G32170.1			S-adenosyl-L-methionine-dependent methyltransferases superfamily protein
XLOC_045225	BnaA03g00800D	1.27233	1.90354	1.61544	1.20556	2.05283	1.98308	AT5G03230.1			Protein of unknown function, DUF584	senescence regulator (Protein of unknown function, DUF584);(source:Araport11)
XLOC_065026	BnaA09g09750D	1.27216	0.312631	0.021339	0.951298	0.010396	-1.76613	AT2G18750.3			Calmodulin-binding protein
XLOC_083987	BnaA09g00170D	1.27187	-0.0327943	-0.22257	0.630668	0.368382	-0.94609	AT4G01120.1	G-BOX BINDING FACTOR 2 (GBF2)	BASIC REGION/LEUCINE ZIPPER MOTIF 5 (ATBZIP54);G-BOX BINDING FACTOR 2 (GBF2)	G-box binding factor 3	bZIP (basic leucine zipper) transcription factor that binds to the G-box regulatory element found in many plant promoters. GBF2 nuclear localization is increased by blue light
XLOC_014460	BnaC09g06980D	1.27153	-0.0638025	0.154294	0.285963	-0.0490195	-0.624591	AT5G65430.1			G-box regulating factor 6
XLOC_075619	BnaC02g33380D	1.27031	-0.0167618	-0.689608	0.390135	0.387778	-1.67398	AT5G47620.2			RNA-binding (RRM/RBD/RNP motifs) family protein
XLOC_067151	BnaC03g41820D	1.26964	0.360916	-0.185257	1.22464	0.133176	0.515142	AT3G20910.1	NUCLEAR FACTOR Y, SUBUNIT A9 (NF-YA9)	NUCLEAR FACTOR Y, SUBUNIT A9 (NF-YA9)	nuclear factor Y, subunit A1	nuclear factor Y, subunit A9;(source:Araport11)
XLOC_043738	BnaC09g43910D	1.2681	-0.281418	-0.515716	-0.0858697	-0.250527	0.434496	AT5G26920.1	CAM-BINDING PROTEIN 60-LIKE G (CBP60G)	CAM-BINDING PROTEIN 60-LIKE G (CBP60G)	Protein kinase superfamily protein	Encodes a calmodulin-binding protein CBP60g (calmodulin binding protein 60-like.g). The calmodulin-binding domain is located near the N-terminus; calmodulin binding is dependent on Ca(2+). Inducible by both bacterial pathogen and MAMP (microbe-associated molecular pattern) treatments. Bacterial growth is enhanced in cbp60g mutants. cbp60g mutants also show defects in salicylic acid (SA) accumulat…
XLOC_105054	snoZ43	1.26793	0.033446	0.725766	0.0470736	0.771759	0.912362	---NA---			---NA---
XLOC_058155	BnaC01g24140D	1.26783	-0.098096	0.120788	-0.0552577	-0.232396	0.289051	AT3G45040.1	DOLICHOL KINASE 1 (DOK1)	EVAN (EVN);DOLICHOL KINASE 1 (DOK1); (ATDOK1)	phosphatidate cytidylyltransferase family protein	Encodes a putative dolichol kinase that is localized to the endoplasmic reticulum and involved in pollen tube reception in the female gametophyte.
XLOC_061145	BnaA09g46620D	1.26622	0.804195	-0.340586	0.242152	-0.0325123	0.110014	AT1G13100.1	CYTOCHROME P450, FAMILY 71, SUBFAMILY B, POLYPEPTIDE 29 (CYP71B29)	CYTOCHROME P450, FAMILY 71, SUBFAMILY B, POLYPEPTIDE 29 (CYP71B29)	cytochrome P450, family 71, subfamily B, polypeptide 29	putative cytochrome P450
XLOC_057870	BnaC04g48930D	1.26619	-0.183649	-0.380265	0.701009	0.124222	-1.8461	AT2G43430.1	GLYOXALASE 2-1 (GLX2-1)	GLYOXALASE II (GLY1);GLYOXALASE 2-1 (GLX2-1)	glyoxalase 2-1	Encodes a predicted mitochondrial glyoxalase GLX2-1. Studies using recombinant protein show that GLX2-1 contains a dinuclear metal binding site, but does not have glyoxalase 2 activity. Required for abiotic stress but not for normal plant growth.
XLOC_080424	BnaC06g06420D	1.26566	0.77397	-1.59194	0.361859	-1.14956	-3.39594	AT1G53580.1	GLYOXALASE II 3 (GLY3)	ETHYLMALONIC ENCEPHALOPATHY PROTEIN1 (ETHE1);GLYOXALASE 2-3 (GLX2-3);ETHE1-LIKE (ETHE1);GLYOXALASE II 3 (GLY3)	glyoxalase II 3	Mononuclear Fe(II)-containing member of the b-lactamase fold superfamily. ETHE1 is homodimeric in solution, exhibits low-level esterase activity, and specifically binds a single Fe(II) atom in the active site.
XLOC_069613	BnaA09g41070D	1.26512	0.330241	0.391023	0.534926	1.57713	-1.09848	AT2G25070.1			Protein phosphatase 2C family protein	Protein phosphatase 2C family protein;(source:Araport11)
XLOC_073576	BnaC06g30260D	1.26492	-0.145436	-0.256313	1.19941	0.252237	-0.97906	AT1G68580.2			agenet domain-containing protein / bromo-adjacent homology (BAH) domain-containing protein	Agenet and bromo-adjacent homology (BAH) domain-containing protein;(source:Araport11)
XLOC_046106	BnaC03g59990D	1.26488	2.46961	0.597421	1.18694	1.69901	-0.599951	AT4G38470.1	SERINE/THREONINE/TYROSINE KINASE 46 (STY46)	SERINE/THREONINE/TYROSINE KINASE 46 (STY46)	Protein kinase superfamily protein	ACT-like protein tyrosine kinase family protein;(source:Araport11)
XLOC_035997	BnaA03g39910D	1.26446	0.199613	-0.011385	0.409146	0.377482	-0.39837	AT5G61010.2			exocyst subunit exo70 family protein A1
XLOC_016156	BnaA01g20890D	1.2644	0.301105	-0.0255498	1.31796	0.21304	0.210372	AT3G49680.1	BRANCHED-CHAIN AMINOTRANSFERASE 3 (BCAT3)	(ATBCAT-3);BRANCHED-CHAIN AMINOTRANSFERASE 3 (BCAT3)	D-aminoacid aminotransferase-like PLP-dependent enzymes superfamily protein	Encodes a chloroplast branched-chain amino acid aminotransferase. Complements the yeast leu/iso-leu/val auxotrophy mutant.
XLOC_078196	BnaC05g28860D	1.26386	-0.167072	-0.104601	1.04679	0.362684	-0.181387	AT1G32230.1	RADICAL-INDUCED CELL DEATH1 (RCD1)	REDOX IMBALANCED 1 (RIMB1); (AtRCD1);RADICAL-INDUCED CELL DEATH1 (RCD1); (CEO1); (CEO);ARABIDOPSIS THALIANA P8 (INTERACTING PROTEIN) (ATP8)	WWE protein-protein interaction domain protein family	Encodes a protein belonging to the (ADP-ribosyl)transferase domain-containing subfamily of WWE protein-protein interaction domain protein family. Superoxide radicals are necessary and sufficient to propagate cell death or lesion formation in rcd1 mutants. Without stress treatment, RCD1 is localized in the nucleus. Under high salt or oxidative stress, RCD1 is found not only in the nucleus but also…
XLOC_011714	BnaA03g06080D	1.26373	0.0327661	0.295814	0.382258	-0.0840779	-0.624338	AT5G16520.1			unknown protein; Has 25 Blast hits to 25 proteins in 9 species: Archae - 0; Bacteria - 0; Metazoa - 0; Fungi - 0; Plants - 25; Viruses - 0; Other Eukaryotes - 0 (source: NCBI BLink).	transmembrane protein;(source:Araport11)
XLOC_055108	U2	1.26195	-0.284205	-0.55724	0.104478	-0.708757	-0.0682694	---NA---			---NA---
XLOC_075778	BnaC03g33900D	1.26184	3.10703	1.5177	2.05924	8.81554	0.731146	AT3G04720.1	PATHOGENESIS-RELATED 4 (PR4)	(ATPR4);PATHOGENESIS-RELATED 4 (PR4);HEVEIN-LIKE (HEL); (PR-4)	pathogenesis-related 4	Encodes a protein similar to the antifungal chitin-binding protein hevein from rubber tree latex. mRNA levels increase in response to ethylene and turnip crinkle virus infection. The mRNA is cell-to-cell mobile.
XLOC_086683	BnaCnng20030D	1.26006	0.140725	0.30637	0.51644	-0.131721	2.03788	AT5G11000.1			Plant protein of unknown function (DUF868)	hypothetical protein (DUF868);(source:Araport11)
XLOC_022717	BnaA01g15310D	1.26003	0.721631	0.493052	1.62268	-0.320136	0.780857	AT4G26120.1			Ankyrin repeat family protein / BTB/POZ domain-containing protein	Ankyrin repeat family protein / BTB/POZ domain-containing protein;(source:Araport11)
XLOC_090976	LSU_rRNA_eukarya	1.25892	-0.360786	-0.446137	0.034624	0.904935	-0.965852	---NA---			---NA---
XLOC_056656	BnaC02g25740D	1.25892	-0.767349	-1.88766	1.17923	-0.905297	-5.22956	AT1G79270.1	EVOLUTIONARILY CONSERVED C-TERMINAL REGION 8 (ECT8)	EVOLUTIONARILY CONSERVED C-TERMINAL REGION 8 (ECT8)	evolutionarily conserved C-terminal region 2	evolutionarily conserved C-terminal region 8;(source:Araport11)
XLOC_010997	BnaA09g34030D	1.25804	0.639756	0.0831148	1.1137	0.64803	0.196624	AT3G54110.1	PLANT UNCOUPLING MITOCHONDRIAL PROTEIN 1 (PUMP1)	UNCOUPLING PROTEIN 1 (UCP1);ARABIDOPSIS THALIANA UNCOUPLING PROTEIN 1 (ATUCP1);ARABIDOPSIS THALIANA PLANT UNCOUPLING MITOCHONDRIAL PROTEIN 1 (ATPUMP1); (UCP);PLANT UNCOUPLING MITOCHONDRIAL PROTEIN 1 (PUMP1)	Mitochondrial substrate carrier family protein	Member of Uncoupling protein PUMP2 family. Encodes a mitochondrial uncoupling protein AtUCP1 involved in maintain the redox poise of the mitochondrial electron transport chain to facilitate photosynthetic metabolism. Disruption of UCP1 results in a photosynthetic phenotype. Specifically there is a restriction in photorespiration with a decrease in the rate of oxidation of photorespiratory glycine…
XLOC_000384	BnaA07g21830D	1.25763	0.487225	0.670578	0.874333	-0.428964	-1.15378	AT1G75180.3			Erythronate-4-phosphate dehydrogenase family protein
XLOC_077124	BnaA01g05670D	1.25674	0.798617	0.329623	0.88582	1.0434	0.556877	AT4G39660.1	ALANINE:GLYOXYLATE AMINOTRANSFERASE 2 (AGT2)	ALANINE:GLYOXYLATE AMINOTRANSFERASE 2 (AGT2)	alanine:glyoxylate aminotransferase 3	alanine:glyoxylate aminotransferase 2 homolog (AGT2). The mRNA is cell-to-cell mobile.
XLOC_030199	U2	1.25635	-1.15533	-1.75245	0.520104	-0.678843	-0.180435	---NA---			---NA---
XLOC_070831	BnaA05g30260D	1.25609	-0.444148	-7.92874	0.679368	-1.11124	-6.56596	AT3G07350.1			Protein of unknown function (DUF506)	sulfate/thiosulfate import ATP-binding protein, putative (DUF506);(source:Araport11)
XLOC_041997	BnaA06g16460D	1.25541	1.45811	0.565821	0.313633	0.584213	-0.0663088	AT3G48530.1	SNF1-RELATED PROTEIN KINASE REGULATORY SUBUNIT GAMMA 1 (KING1)	(KIN&#947;);SNF1-RELATED PROTEIN KINASE REGULATORY SUBUNIT GAMMA 1 (KING1)	Cystathionine beta-synthase (CBS) protein	SNF1-related protein kinase regulatory subunit gamma 1;(source:Araport11)
XLOC_006500	BnaC08g24280D	1.255	1.11734	1.07014	0.316147	1.5624	0.13376	AT3G53180.1	NODULIN/GLUTAMINE SYNTHASE-LIKE PROTEIN (NodGS)	NODULIN/GLUTAMINE SYNTHASE-LIKE PROTEIN (NodGS)	glutamate-ammonia ligases;catalytics;glutamate-ammonia ligases	Encodes a protein that is the product of a fusion gene with a C-terminal GSI like sequence and an N-terminal part sharing homology with nodulins. It self-assembles into oligomers and its expression is increased in response to flagellin treatment. The protein co-localizes with microtubules and binds gamma-tubulin. RNAi lines are affected in root morphogenesis.
XLOC_036889	BnaC07g21730D	1.25494	-0.0793794	0.871763	-0.19365	-0.51199	-1.972	AT2G02370.2			SNARE associated Golgi protein family
XLOC_020442	BnaC09g04350D	1.25392	3.3453	-0.297587	0.689613	1.66943	1.71298	AT5G24490.1			30S ribosomal protein, putative	30S ribosomal protein;(source:Araport11)
XLOC_097470	-	1.2536	0.860981	-0.922213	1.05997	1.59106	0.699916	AT4G27310.1	B-BOX DOMAIN PROTEIN 28 (BBX28)	B-BOX DOMAIN PROTEIN 28 (BBX28)	B-box type zinc finger family protein	Encodes a B-box domain protein that negatively regulates photomorphogenic development by interfering with the binding of the transcription factor HY5 to target gene promoters. Degradation of BBX28 in darkness is dependent on COP1 and occurs via the 26S proteasome pathway. BBX28 acts as a key factor in the COP1-HY5 regulatory hub by maintaining proper HY5 activity to ensure normal photomorphogenic…
XLOC_021275	BnaA06g26280D	1.25313	0.124902	0.723433	0.0470972	0.242699	-0.794668	AT5G23575.1			Transmembrane CLPTM1 family protein	Transmembrane CLPTM1 family protein;(source:Araport11)
XLOC_008284	BnaA01g00580D	1.2529	2.13129	3.8634	0.980359	2.48581	1.23508	AT4G37390.1	(BRU6)	AUXIN UPREGULATED 3 (AUR3); (GH3-2);YADOKARI 1 (YDK1); (GH3.2); (BRU6)	Auxin-responsive GH3 family protein	Encodes an IAA-amido synthase that conjugates Asp and other amino acids to auxin in vitro. Lines carrying insertions in this gene are hypersensitive to auxin. May function as a negative component in auxin signaling by regulating auxin activity.
XLOC_063660	BnaC07g32560D	1.25102	-1.21785	-1.09555	0.823657	-0.0535907	-1.10874	AT3G51860.1	CATION EXCHANGER 3 (CAX3)	(ATCAX3); (CAX1-LIKE); (ATHCX1);CATION EXCHANGER 3 (CAX3)	cation exchanger 1	cation exchanger 3;(source:Araport11)
XLOC_059319	BnaA08g15420D	1.25028	0.650045	0.99073	0.595641	0.815631	0.379245	AT4G36760.1	AMINOPEPTIDASE P1 (APP1)	AMINOPEPTIDASE P1 (APP1);ARABIDOPSIS THALIANA AMINOPEPTIDASE P1 (ATAPP1)	aminopeptidase P1	Arabidopsis aminopeptidase P1 The mRNA is cell-to-cell mobile.
XLOC_002353	BnaA10g23470D	1.24993	-0.768168	-1.943	0.00872756	-1.43796	-2.5966	AT5G06980.4	NIGHT LIGHT-INDUCIBLE AND CLOCK-REGULATED 4 (LNK4)	NIGHT LIGHT-INDUCIBLE AND CLOCK-REGULATED 4 (LNK4)	unknown protein; FUNCTIONS IN: molecular_function unknown; INVOLVED IN: response to karrikin; LOCATED IN: cellular_component unknown; EXPRESSED IN: 21 plant structures; EXPRESSED DURING: 11 growth stages; BEST Arabidopsis thaliana protein match is: unknown protein (TAIR:AT3G12320.1).	hypothetical protein;(source:Araport11)
XLOC_043028	BnaA02g05170D	1.24834	1.06975	2.05597	1.39002	0.610641	0.0774227	AT5G20960.2			aldehyde oxidase 1
XLOC_018893	BnaA02g02410D	1.24686	0.480199	-0.406445	0.594897	0.0304051	-0.305546	AT5G14970.1			unknown protein; BEST Arabidopsis thaliana protein match is: unknown protein (TAIR:AT2G14910.1); Has 579 Blast hits to 397 proteins in 95 species: Archae - 0; Bacteria - 294; Metazoa - 0; Fungi - 0; Plants - 86; Viruses - 0; Other Eukaryotes - 199 (source: NCBI BLink).	seed maturation-like protein;(source:Araport11)
XLOC_087612	BnaC03g75640D	1.24671	-0.198556	-0.711871	0.204182	-0.795353	-0.840752	AT1G68140.3			Protein of unknown function (DUF1644)
XLOC_002860	BnaA10g23910D	1.24668	-0.148694	0.0664059	0.302633	-0.211355	0.0866659	AT5G07470.1	PEPTIDEMETHIONINE SULFOXIDE REDUCTASE 3 (PMSR3)	ARABIDOPSIS THALIANA METHIONINE SULFOXIDE REDUCTASE 3 (ATMSRA3);PEPTIDEMETHIONINE SULFOXIDE REDUCTASE 3 (PMSR3)	Peptide methionine sulfoxide reductase family protein	ubiquitous enzyme that repairs oxidatively damaged proteins
XLOC_077967	BnaC01g22750D	1.24654	-0.334587	-0.177734	-1.20535	0.16603	-0.733932	AT3G22630.1	20S PROTEASOME BETA SUBUNIT D1 (PBD1)	(PRCGB);20S PROTEASOME BETA SUBUNIT D1 (PBD1)	20S proteasome beta subunit D2	Encodes 20S proteasome beta subunit PBD1 (PBD1).
XLOC_032614	BnaC09g49000D	1.24639	-0.189397	-0.18502	1.05695	-0.0166036	-1.27875	AT5G06560.1	(MYOB7)	(MYOB7)	Protein of unknown function, DUF593	myosin-binding protein (Protein of unknown function, DUF593);(source:Araport11)
XLOC_046945	-	1.24562	0.313844	0.0547275	1.10449	2.45968	2.06384	---NA---			---NA---
XLOC_089825	BnaC01g43130D	1.24486	-0.104298	0.522563	-0.0558384	1.27337	1.74215	---NA---			---NA---
XLOC_061503	BnaA05g17900D	1.24321	0.566857	0.270358	0.587964	-0.114825	0.351336	AT1G33060.1			NAC transcription factor-like 9
XLOC_087630	BnaC06g42930D	1.24293	0.105553	-0.506511	1.24394	0.158863	-0.422009	AT3G61540.1			alpha/beta-Hydrolases superfamily protein	alpha/beta-Hydrolases superfamily protein;(source:Araport11)
XLOC_078307	BnaC05g36690D	1.24216	0.951661	1.03095	0.473219	0.511089	0.964497	AT3G16565.2			alanine-tRNA ligases;nucleic acid binding;ligases, forming aminoacyl-tRNA and related compounds;nucleotide binding;ATP binding	threonyl and alanyl tRNA synthetase second additional domain-containing protein;(source:Araport11)
XLOC_086442	BnaA05g37200D	1.24097	-0.0684832	0.833776	0.400155	-0.0955312	0.0944778	AT3G03890.1			FMN binding	FMN binding protein;(source:Araport11)
XLOC_016153	BnaA01g20850D	1.24061	1.27526	-0.31355	1.13699	1.22803	-0.542603	AT3G49550.1			unknown protein; FUNCTIONS IN: molecular_function unknown; INVOLVED IN: biological_process unknown; LOCATED IN: endomembrane system; BEST Arabidopsis thaliana protein match is: unknown protein (TAIR:AT5G24610.1); Has 55 Blast hits to 55 proteins in 14 species: Archae - 0; Bacteria - 0; Metazoa - 0; Fungi - 0; Plants - 55; Viruses - 0; Other Eukaryotes - 0 (source: NCBI BLink).	hypothetical protein;(source:Araport11)
XLOC_034222	BnaA10g08040D	1.23996	0.375965	-0.183951	0.745676	0.427462	-0.484819	AT5G51400.1			PLAC8 family protein	PLAC8 family protein;(source:Araport11)
XLOC_010672	BnaC07g18960D	1.23986	0.204444	-0.0755588	1.19015	-0.106378	-0.0890255	AT5G46180.1	ORNITHINE-DELTA-AMINOTRANSFERASE (DELTA-OAT)	ORNITHINE-DELTA-AMINOTRANSFERASE (DELTA-OAT)	alanine:glyoxylate aminotransferase 3	Encodes an ornithine delta-aminotransferase that is transcriptionally up-regulated in young seedlings and in response to salt stress. It is unlikely to play a role in salt-stress-induced proline accumulation, however, it appears to participate in arginine and ornithine catabolism.
XLOC_081628	SSU_rRNA_eukarya	1.23956	-1.01783	-0.0819354	-0.437702	1.03177	0.243859	---NA---			---NA---
XLOC_004909	BnaC08g27540D	1.23935	0.950045	2.90412	1.61569	1.40144	0.589174	AT3G56630.1	CYTOCHROME P450, FAMILY 94, SUBFAMILY D, POLYPEPTIDE 2 (CYP94D2)	CYTOCHROME P450, FAMILY 94, SUBFAMILY D, POLYPEPTIDE 2 (CYP94D2)	cytochrome P450, family 704, subfamily A, polypeptide 1	member of CYP94D
XLOC_008018	BnaC09g25510D	1.23912	0.427674	1.01843	0.709809	0.184949	0.587389	AT4G08920.1	CRYPTOCHROME 1 (CRY1)	BLUE LIGHT UNINHIBITED 1 (BLU1);ELONGATED HYPOCOTYL 4 (HY4);OUT OF PHASE 2 (OOP2); (ATCRY1);CRYPTOCHROME 1 (CRY1)	cryptochrome 2	Encodes CRY1, a flavin-type blue-light photoreceptor with ATP binding and autophosphorylation activity. Functions in perception of blue / green ratio of light. The photoreceptor may be involved in electron transport. Mutant phenotype displays a blue light-dependent inhibition of hypocotyl elongation. Photoreceptor activity requires light-induced homodimerisation of the N-terminal CNT1 domains of …
XLOC_002164	BnaA10g19800D	1.23737	0.334253	-0.39947	0.277824	0.13413	-1.1642	AT5G13560.1			unknown protein; BEST Arabidopsis thaliana protein match is: unknown protein (TAIR:AT2G37370.1); Has 12055 Blast hits to 8846 proteins in 811 species: Archae - 217; Bacteria - 1046; Metazoa - 6104; Fungi - 1115; Plants - 528; Viruses - 14; Other Eukaryotes - 3031 (source: NCBI BLink).	structural maintenance of chromosomes protein;(source:Araport11)
XLOC_005695	BnaC06g35390D	1.237	-0.161214	-0.901816	0.441584	0.285915	0.0673538	AT1G74450.1			from the Czech 'roh' meaning 'corner'	Plants overexpressing At1g74450 are stunted in height and have reduced male fertility.
XLOC_033417	5_8S_rRNA	1.23655	-0.978628	-0.287214	0.203785	0.177758	0.225315	---NA---			---NA---
XLOC_060230	BnaC03g69760D	1.23603	0.589272	-0.152002	0.528819	0.97768	-0.279895	AT1G53580.1	GLYOXALASE II 3 (GLY3)	ETHYLMALONIC ENCEPHALOPATHY PROTEIN1 (ETHE1);GLYOXALASE 2-3 (GLX2-3);ETHE1-LIKE (ETHE1);GLYOXALASE II 3 (GLY3)	glyoxalase II 3	Mononuclear Fe(II)-containing member of the b-lactamase fold superfamily. ETHE1 is homodimeric in solution, exhibits low-level esterase activity, and specifically binds a single Fe(II) atom in the active site.
XLOC_060182	BnaA04g13230D	1.23563	0.150696	-0.12973	0.948881	0.223159	-0.37393	AT2G22780.1	PEROXISOMAL NAD-MALATE DEHYDROGENASE 1 (PMDH1)	PEROXISOMAL NAD-MALATE DEHYDROGENASE 1 (PMDH1)	Lactate/malate dehydrogenase family protein	encodes an peroxisomal NAD-malate dehydrogenase that is involved in fatty acid beta-oxidation through providing NAD to the process of converting fatty acyl CoA to acetyl CoA.
XLOC_060285	BnaA07g10350D	1.23502	1.42079	-2.38092	0.402253	0.984634	1.21421	AT1G22640.1	MYB DOMAIN PROTEIN 3 (MYB3)	ARABIDOPSIS THALIANA MYB DOMAIN PROTEIN 3 (ATMYB3);MYB DOMAIN PROTEIN 3 (MYB3)	myb domain protein 9	MYB-type transcription factor (MYB3) that represses phenylpropanoid biosynthesis gene expression
XLOC_019673	BnaA06g31640D	1.23438	-1.40647	-0.174412	-1.0896	1.61695	-1.08521	AT3G28210.1	(PMZ)	STRESS-ASSOCIATED PROTEIN 12 (SAP12); (PMZ)	zinc finger (C2H2 type, AN1-like) family protein	Encodes a putative zinc finger protein (PMZ).
XLOC_074208	BnaC09g21720D	1.23427	1.55863	-0.704735	1.20939	0.70174	-0.43935	AT3G26100.2			Regulator of chromosome condensation (RCC1) family protein	Regulator of chromosome condensation (RCC1) family protein;(source:Araport11)
XLOC_092079	BnaC09g33470D	1.2341	1.22391	0.0936606	0.478629	1.5259	-0.608436	AT5G57880.1	MULTIPOLAR SPINDLE 1 (MPS1)	PUTATIVE RECOMBINATION INITIATION DEFECTS 2 (PRD2);MULTIPOLAR SPINDLE 1 (MPS1);ARABIDOPSIS THALIANA PUTATIVE RECOMBINATION INITIATION DEFECTS 2 (ATPRD2)	multipolar spindle 1	Encodes MULTIPOLAR SPINDLE 1 (MPS1), involved in meiotic spindle organization.
XLOC_073297	BnaC05g30110D	1.23384	1.36314	-0.0131073	1.20668	0.921941	-0.249765	AT3G22440.1			FRIGIDA-like protein	FRIGIDA-like protein;(source:Araport11)
XLOC_035946	BnaA03g38860D	1.23312	0.56313	-0.00308455	1.03674	0.0379232	-0.434434	AT2G15695.1			Protein of unknown function DUF829, transmembrane 53	peptide methionine sulfoxide reductase (Protein of unknown function DUF829, transmembrane 53);(source:Araport11)
XLOC_063946	BnaC01g19150D	1.23305	-0.906657	0.0701083	0.62469	0.160227	-0.0460879	AT4G27000.1	(ATRBP45C)	(ATRBP45C)	RNA-binding (RRM/RBD/RNP motifs) family protein	RNA-binding (RRM/RBD/RNP motifs) family protein;(source:Araport11)
XLOC_053879	BnaA05g20250D	1.23065	0.435938	-0.829947	0.492787	-0.759344	-0.946394	AT3G20660.1	ORGANIC CATION/CARNITINE TRANSPORTER4 (OCT4)	ORGANIC CATION/CARNITINE TRANSPORTER4 (OCT4);ORGANIC CATION/CARNITINE TRANSPORTER4 (AtOCT4)	Major facilitator superfamily protein	organic cation/carnitine transporter4;(source:Araport11)
XLOC_053514	BnaC05g14020D	1.23043	1.12868	-0.0439934	0.959959	-0.0993519	-1.84202	AT1G18270.2			6-phosphogluconate dehydrogenase family protein
XLOC_078775	BnaC02g16640D	1.23007	-0.574216	-0.640694	0.132006	-0.477615	-0.343009	AT5G67300.1	MYB DOMAIN PROTEIN R1 (MYBR1)	(MYB44); (ATMYBR1);ARABIDOPSIS THALIANA MYB DOMAIN PROTEIN 44 (ATMYB44);MYB DOMAIN PROTEIN R1 (MYBR1)	myb domain protein 3r-3	Member of the R2R3 factor MYB gene family involved in mediating plant responses to a variety of abiotic stimiuli. The mRNA is cell-to-cell mobile.
XLOC_009330	BnaA08g11370D	1.22876	0.00716224	1.09669	1.2029	0.198837	1.62744	AT4G34138.1	UDP-GLUCOSYL TRANSFERASE 73B1 (UGT73B1)	UDP-GLUCOSYL TRANSFERASE 73B1 (UGT73B1)	UDP-Glycosyltransferase superfamily protein	UDP-glucosyl transferase 73B1;(source:Araport11)
XLOC_092575	BnaAnng15120D	1.22833	0.258867	0.466212	0.386694	0.211234	-0.716276	AT5G64370.1	BETA-UREIDOPROPIONASE (BETA-UP)	PYRIMIDINE 3 (PYD3);BETA-UREIDOPROPIONASE (BETA-UP)	nitrilase-like protein 1	PYD3 encodes a beta-ureidopropionase which, when expressed in E. coli, has been shown to convert beta-ureidopropionate into beta-alanine. It localizes to the cytosol and plays an important role in uracil degradation.
XLOC_020788	BnaA07g34860D	1.2272	0.904248	-0.286339	0.87153	-0.408785	-1.64657	AT1G79380.1	RING DOMAIN LIGASE 4 (RGLG4)	RING DOMAIN LIGASE 4 (RGLG4)	Copine (Calcium-dependent phospholipid-binding protein) family	Encodes a ubiquitin ligase that is an essential upstream modulator of JA signaling in response to various stimuli.
XLOC_030402	BnaA08g23240D	1.2272	0.236955	-0.100124	-0.0536706	0.397944	-0.851097	AT1G17220.1	FU-GAERI1 (FUG1)	FU-GAERI1 (FUG1)	eukaryotic translation initiation factor 2 (eIF-2) family protein	Encodes a chloroplast localized protein with similarity to translation initiation factor 2. Can complement loss of INFB in E.coli suggesting FUG1 does function as a translation initiation factor in vivo. Identified as a suppressor of the leaf variegation mutant var2-6. Suppression is only seen in hypomorphs as complete loss of function alleles are embryo lethal. The mRNA is cell-to-cell mobile.
XLOC_089686	BnaC06g43000D	1.22662	0.318183	-0.357209	0.408412	0.64552	0.257776	AT3G62980.1	TRANSPORT INHIBITOR RESPONSE 1 (TIR1)	TRANSPORT INHIBITOR RESPONSE 1 (TIR1); (AtTIR1)	RNI-like superfamily protein	Encodes an auxin receptor that mediates auxin-regulated transcription. It contains leucine-rich repeats and an F-box and interacts with ASK1, ASK2 and AtCUL1 to form SCF-TIR1, an SCF ubiquitin ligase complex. Related to yeast Grr1p and human SKP2 proteins, involved in ubiquitin-mediated processes. Required for normal response to auxin and repressed in response to flagellin. As part of the SCF com…
XLOC_092541	BnaA09g52180D	1.22579	-0.143574	0.461809	0.353664	0.324912	0.081842	AT4G01610.2			Cysteine proteinases superfamily protein
XLOC_089871	BnaC07g48600D	1.22562	-0.662356	-0.284555	0.241592	-0.440489	-0.775892	AT5G66810.1			CONTAINS InterPro DOMAIN/s: CTLH, C-terminal LisH motif (InterPro:IPR006595); BEST Arabidopsis thaliana protein match is: LisH and RanBPM domains containing protein (TAIR:AT1G61150.1); Has 333 Blast hits to 242 proteins in 88 species: Archae - 0; Bacteria - 0; Metazoa - 104; Fungi - 47; Plants - 152; Viruses - 0; Other Eukaryotes - 30 (source: NCBI BLink).	Ran-binding protein in the microtubule-organising centre protein;(source:Araport11)
XLOC_074982	BnaA09g15030D,BnaA09g15040D	1.2256	-0.0335947	-0.526335	0.733308	0.670513	0.260345	AT1G57680.2			FUNCTIONS IN: molecular_function unknown; INVOLVED IN: biological_process unknown; LOCATED IN: endomembrane system; EXPRESSED IN: 24 plant structures; EXPRESSED DURING: 15 growth stages; CONTAINS InterPro DOMAIN/s: Uncharacterised conserved protein UCP031277 (InterPro:IPR016971); Has 35333 Blast hits to 34131 proteins in 2444 species: Archae - 798; Bacteria - 22429; Metazoa - 974; Fungi - 991; Pl…
XLOC_064151	BnaA06g14680D	1.22555	0.994735	-0.836071	1.37469	1.60169	-1.81215	AT1G20840.1	TONOPLAST MONOSACCHARIDE TRANSPORTER1 (TMT1)	(AtTMT1);TONOPLAST MONOSACCHARIDE TRANSPORTER1 (TMT1)	tonoplast monosaccharide transporter2	The protein encoded by this gene is found in the tonoplast (vacuole membrane) of Arabidopsis cells. The gene is expressed at highest levels in juvenile (sink) and adult (source) leaves, followed by flower tissues.
XLOC_082554	SSU_rRNA_eukarya	1.22547	-0.461182	-0.359508	0.0373885	0.423159	-0.55413	---NA---			---NA---
XLOC_072620	BnaA04g20030D	1.22542	-0.201128	0.0078352	0.37098	0.345267	-1.15998	AT1G29350.1			Cysteine proteinases superfamily protein	RNA polymerase II degradation factor-like protein (DUF1296);(source:Araport11)
XLOC_090997	BnaA03g55340D	1.22534	-0.0118484	-1.57882	0.937492	-0.100111	-0.703678	AT5G06370.1	PB-SENSITIVE1 (PSE1)	PB-SENSITIVE1 (PSE1)	NC domain-containing protein-related	PSE1 is a single copy gene that is induced in response to lead and confers increased tolerance to lead when overexpressed. It is localized to the cytoplasm. The protein has an NC domain. PSE1 appears to regulate tolerance via a GSH dependent phytochelatin synthesis pathway.
XLOC_066908	BnaCnng06930D	1.22506	2.22424	1.18202	1.41425	1.45717	-1.93689	AT1G09460.1			Carbohydrate-binding X8 domain superfamily protein	Carbohydrate-binding X8 domain superfamily protein;(source:Araport11)
XLOC_065485	BnaC07g16920D	1.22475	0.642497	-0.109504	0.302906	-0.27696	-1.36792	AT5G43150.1			unknown protein; FUNCTIONS IN: molecular_function unknown; INVOLVED IN: biological_process unknown; LOCATED IN: mitochondrion; EXPRESSED IN: 22 plant structures; EXPRESSED DURING: 13 growth stages; Has 1807 Blast hits to 1807 proteins in 277 species: Archae - 0; Bacteria - 0; Metazoa - 736; Fungi - 347; Plants - 385; Viruses - 0; Other Eukaryotes - 339 (source: NCBI BLink).	elongation factor;(source:Araport11)
XLOC_038165	SSU_rRNA_eukarya	1.22395	-0.830897	-0.0585578	0.203047	0.762847	-0.852013	---NA---			---NA---
XLOC_075819	snoR100	1.2234	-1.47132	-0.226789	1.06801	0.205693	0.76427	---NA---			---NA---
XLOC_032072	BnaC05g38790D	1.22313	0.614468	0.59398	0.939826	-0.149852	-0.348561	AT3G14830.2			unknown protein; FUNCTIONS IN: molecular_function unknown; INVOLVED IN: biological_process unknown; LOCATED IN: cellular_component unknown; BEST Arabidopsis thaliana protein match is: unknown protein (TAIR:AT1G53450.2); Has 35333 Blast hits to 34131 proteins in 2444 species: Archae - 798; Bacteria - 22429; Metazoa - 974; Fungi - 991; Plants - 531; Viruses - 0; Other Eukaryotes - 9610 (source: NCB…
XLOC_008085	BnaA01g04440D	1.22233	0.809235	0.0796962	0.977072	-0.4293	-0.545357	AT4G32600.1			RING/U-box superfamily protein	C3H4 type zinc finger protein;(source:Araport11)
XLOC_069976	U2	1.22228	-0.427293	-1.14049	0.188138	-0.350611	-0.00423234	---NA---			---NA---
XLOC_024550	BnaC02g05870D	1.22222	0.717242	0.0691605	1.16726	0.237282	1.48919	AT5G14970.1			unknown protein; BEST Arabidopsis thaliana protein match is: unknown protein (TAIR:AT2G14910.1); Has 579 Blast hits to 397 proteins in 95 species: Archae - 0; Bacteria - 294; Metazoa - 0; Fungi - 0; Plants - 86; Viruses - 0; Other Eukaryotes - 199 (source: NCBI BLink).	seed maturation-like protein;(source:Araport11)
XLOC_066309	BnaA10g13210D	1.22215	0.833047	1.23391	-0.268707	1.28216	1.06812	AT5G60360.1			Cysteine proteinases superfamily protein
XLOC_032616	BnaC09g48980D	1.22113	-0.059366	0.240286	0.478207	-0.322539	0.355747	AT5G06580.1	D-LACTATE DEHYDROGENASE (D-LDH)	D-LACTATE DEHYDROGENASE (D-LDH)	FAD-linked oxidases family protein	Encodes a protein with glycolate dehydrogenase activity, which was shown to complement various subunits of the E. coli glycolate oxidase complex. It has not been ruled out that the enzyme might be involved in other catalytic activities in vivo.
XLOC_025728	BnaA05g22060D	1.22105	0.00612003	0.194778	0.144738	0.431349	0.509054	AT3G18140.1	LETHAL WITH SEC THIRTEEN 8-1 (LST8-1)	LETHAL WITH SEC THIRTEEN 8-1 (LST8-1)	Transducin/WD40 repeat-like superfamily protein	Encodes LST8-1, involved in regulating amino acid accumulation and the synthesis of myo-inositol and raffinose during plant adaptation to long days.
XLOC_091803	BnaA09g03390D	1.2204	0.400467	-0.569927	1.75887	0.455034	1.3108	AT3G04320.1			Kunitz family trypsin and protease inhibitor protein	Kunitz family trypsin and protease inhibitor protein;(source:Araport11)
XLOC_066090	BnaA02g33930D	1.22035	-1.39638	-2.23094	0.34855	-1.93311	-2.8579	AT5G63850.1	AMINO ACID PERMEASE 4 (AAP4)	AMINO ACID PERMEASE 4 (AAP4)	Transmembrane amino acid transporter family protein	Amino acid transporter whose expression is downregulated by dehydration.
XLOC_062700	BnaC06g02690D	1.21932	0.357905	0.503558	0.18839	0.469626	-0.28768	AT1G49710.1	FUCOSYLTRANSFERASE 12 (FUT12)	(FUCT2); (FUCTB); (ATFUT12);FUCOSYLTRANSFERASE 12 (FUT12)	fucosyltransferase 12	Encodes a protein with core &alpha;1,3-fucosyltransferase activity.
XLOC_102654	BnaUnng03660D	1.21892	1.77093	-0.883742	0.524371	2.44991	0.865675	AT5G11800.1	K+ EFFLUX ANTIPORTER 6 (KEA6)	K+ EFFLUX ANTIPORTER 6 (KEA6);ARABIDOPSIS THALIANA K+ EFFLUX ANTIPORTER 6 (ATKEA6)	K+ efflux antiporter 5	member of Putative potassium proton antiporter family
XLOC_051718	BnaC03g65520D	1.21868	-0.212412	-0.163961	0.257676	0.145345	0.215149	AT4G35100.2			plasma membrane intrinsic protein 1B
XLOC_082093	BnaC07g42220D	1.21859	0.446404	1.13107	0.732893	2.44411	1.89855	AT4G29905.1			unknown protein; BEST Arabidopsis thaliana protein match is: unknown protein (TAIR:AT5G57123.1); Has 73 Blast hits to 73 proteins in 13 species: Archae - 0; Bacteria - 0; Metazoa - 0; Fungi - 0; Plants - 73; Viruses - 0; Other Eukaryotes - 0 (source: NCBI BLink).	hypothetical protein;(source:Araport11)
XLOC_097595	BnaC03g74850D	1.21807	0.36883	-0.192811	0.846919	0.12372	0.354835	AT5G63190.2			MA3 domain-containing protein
XLOC_061717	BnaA08g07540D	1.2175	0.223779	0.234381	1.13889	0.0759553	-0.703906	AT4G14030.2			selenium-binding protein 1
XLOC_054503	BnaA01g28350D	1.21739	0.388024	0.616118	0.552094	-0.364079	1.39635	AT4G14540.1	NUCLEAR FACTOR Y, SUBUNIT B3 (NF-YB3)	NUCLEAR FACTOR Y, SUBUNIT B3 (NF-YB3)	nuclear factor Y, subunit B1	nuclear factor Y, subunit B3;(source:Araport11)
XLOC_097080	-	1.21707	-0.0856799	-0.484838	0.841718	0.172808	-0.0608455	---NA---			---NA---
XLOC_085237	BnaA10g11600D	1.21541	1.81402	0.43985	0.430046	0.436716	-0.121615	AT5G57660.1	CONSTANS-LIKE 5 (COL5)	B-BOX DOMAIN PROTEIN 6 (BBX6);CONSTANS-LIKE 5 (COL5); (ATCOL5)	B-box type zinc finger protein with CCT domain	CONSTANS-like 5;(source:Araport11)
XLOC_049449	BnaC06g07830D	1.21439	1.29894	0.662592	1.1085	-0.234225	0.145749	AT1G33970.5			P-loop containing nucleoside triphosphate hydrolases superfamily protein
XLOC_039411	BnaA02g31490D	1.21423	0.489465	-0.203898	0.530623	0.042409	-0.903065	AT5G26760.1			unknown protein; Has 30201 Blast hits to 17322 proteins in 780 species: Archae - 12; Bacteria - 1396; Metazoa - 17338; Fungi - 3422; Plants - 5037; Viruses - 0; Other Eukaryotes - 2996 (source: NCBI BLink).
XLOC_103582	SSU_rRNA_eukarya	1.21405	-0.23734	0.0246571	0.392153	-0.203905	0.5766	---NA---			---NA---
XLOC_105344	BnaAnng41370D	1.21366	1.71273	0.519086	1.57849	1.41831	-0.229164	AT1G25400.2			unknown protein; FUNCTIONS IN: molecular_function unknown; INVOLVED IN: biological_process unknown; LOCATED IN: cellular_component unknown; EXPRESSED IN: 20 plant structures; EXPRESSED DURING: 10 growth stages; BEST Arabidopsis thaliana protein match is: unknown protein (TAIR:AT1G68440.1).
XLOC_054307	BnaA09g01870D	1.21342	0.0455881	-1.35235	0.215384	-0.49359	-0.874027	AT3G27020.1	YELLOW STRIPE LIKE 6 (YSL6)	YELLOW STRIPE LIKE 6 (YSL6); (ATYSL6)	F-box and associated interaction domains-containing protein	Arabidopsis thaliana metal-nicotianamine transporter YSL6
XLOC_084216	BnaA09g10060D	1.21287	1.689	0.74176	2.76667	0.29638	-0.204709	AT2G19830.1	(SNF7.2)	(VPS32); (SNF7.2)	SNF7 family protein	SNF7 family protein;(source:Araport11)
XLOC_005079	BnaC07g44670D	1.21245	-0.437877	-0.327883	0.372422	-0.144798	-0.203509	AT4G34000.2			Basic-leucine zipper (bZIP) transcription factor family protein
XLOC_066045	BnaA02g33910D	1.20979	-0.878288	-0.189437	0.636737	-0.0958273	-1.46293	AT5G63790.1	NAC DOMAIN CONTAINING PROTEIN 102 (NAC102)	NAC DOMAIN CONTAINING PROTEIN 102 (NAC102);NAC DOMAIN CONTAINING PROTEIN 102 (ANAC102)	NAC (No Apical Meristem) domain transcriptional regulator superfamily protein	Encodes a member of the NAC family of transcription factors. ANAC102 appears to have a role in mediating response to low oxygen stress (hypoxia) in germinating seedlings. Its expression can be induced by beta-cyclocitral, an oxidized by-product of beta-carotene generated in the chloroplasts, mediates a protective retrograde response that lowers the levels of toxic peroxides and carbonyls, limitin…
XLOC_104258	SSU_rRNA_eukarya	1.20905	-0.487708	-0.258816	0.331002	0.247968	-0.236693	---NA---			---NA---
XLOC_091092	-	1.20901	0.213885	-0.196384	0.471905	0.493608	0.459474	---NA---			---NA---
XLOC_084044	snoZ278	1.20781	-0.415915	0.49698	0.265162	-0.091778	1.05976	---NA---			---NA---
XLOC_065014	BnaA09g09260D	1.20775	-0.812336	-0.979116	0.963863	-1.14705	-2.3851	AT2G17700.1	SERINE/THREONINE/TYROSINE KINASE 8 (STY8)	SERINE/THREONINE/TYROSINE KINASE 8 (STY8)	Protein kinase superfamily protein	ACT-like protein tyrosine kinase family protein;(source:Araport11)
XLOC_076546	BnaCnng10420D	1.20764	1.2469	-0.22582	1.13692	0.0788028	-1.49636	AT5G04040.1	SUGAR-DEPENDENT1 (SDP1)	SUGAR-DEPENDENT1 (SDP1)	sugar-dependent 1-like	Encodes a triacylglycerol lipase that is involved in storage lipid breakdown during seed germination. The mutant plant exhibits a much slower rate of postgerminative growth than the wild type.
XLOC_103514	BnaAnng35540D	1.20747	2.45931	-0.35744	0.384837	-0.552367	0.575293	AT3G16350.1			Duplicated homeodomain-like superfamily protein	Homeodomain-like superfamily protein;(source:Araport11)
XLOC_002423	BnaA10g24850D	1.20621	0.364361	-0.549385	0.919315	0.785613	0.00441161	AT5G05700.1	ARGININE-TRNA PROTEIN TRANSFERASE 1 (ATE1)	DELAYED LEAF SENESCENCE 1 (DLS1);ARGININE-TRNA PROTEIN TRANSFERASE 1 (ATE1); (ATATE1)	arginine-tRNA protein transferase 1	Encodes an arginyl-tRNA:protein transferase (ATE1), a component of the N-end rule pathway that targets protein degradation through the identity of the amino-terminal residue of specific protein substrates. Arabidopsis contains two ATE genes: At5g05700/ATE1, At3g11240/ATE2. Another component of the N-end rule pathway is At5g02310/PROTEOLYSIS6 (PRT6). PRT6 and ATE were shown to regulate seed after-…
XLOC_002296	BnaA10g22450D	1.20605	-0.0105463	0.328723	0.699605	-0.655895	-0.649346	AT5G09620.1			Octicosapeptide/Phox/Bem1p family protein	Octicosapeptide/Phox/Bem1p family protein;(source:Araport11)
XLOC_050745	BnaC09g36760D	1.20572	1.19507	0.12782	0.806982	0.509055	0.693619	AT5G21170.2	(AKINBETA1)	(AKINBETA1); (KIN&#946;1)	5'-AMP-activated protein kinase beta-2 subunit protein	Encodes AKINbeta1, a subunit of the SnRK1 kinase (Sucrose non-fermenting-1-related protein kinase). Involved in regulation of nitrogen and sugar metabolism. As part of the regulatory subunit, it binds maltose which promotes kinase activity.
XLOC_058158	BnaC01g24110D	1.20515	0.788227	-0.148827	0.970955	0.792004	0.555475	AT5G23050.1	ACYL-ACTIVATING ENZYME 17 (AAE17)	ACYL-ACTIVATING ENZYME 17 (AAE17)	acyl-activating enzyme 18	acyl-activating enzyme 17;(source:Araport11)
XLOC_088334	BnaA04g10600D	1.20514	-0.545741	-0.276177	0.259221	-0.459533	-1.53496	AT5G40780.2			Transmembrane amino acid transporter family protein
XLOC_067928	BnaCnng07000D	1.20485	0.575332	0.761318	0.934839	-0.597422	-0.534194	AT3G21690.1			MATE efflux family protein	MATE efflux family protein;(source:Araport11)
XLOC_088135	BnaC03g61080D	1.20436	0.140535	-0.714451	1.3373	0.927619	-2.84259	AT4G38060.2	CLAVATA COMPLEX INTERACTOR 2 (CCI2)	CLAVATA COMPLEX INTERACTOR 2 (CCI2)	unknown protein; BEST Arabidopsis thaliana protein match is: unknown protein (TAIR:AT5G65480.1); Has 35333 Blast hits to 34131 proteins in 2444 species: Archae - 798; Bacteria - 22429; Metazoa - 974; Fungi - 991; Plants - 531; Viruses - 0; Other Eukaryotes - 9610 (source: NCBI BLink).	hypothetical protein;(source:Araport11)
XLOC_022989	BnaC03g45990D	1.20408	0.2772	0.000100172	0.419058	-0.309958	-0.455759	AT2G15970.1	COLD REGULATED 413 PLASMA MEMBRANE 1 (COR413-PM1)	COLD REGULATED 413 PLASMA MEMBRANE 1 (COR413-PM1);CYCLOPHILLIN 19 (ATCYP19); (FL3-5A3);ARABIDOPSIS THALIANA COLD-REGULATED413 PLASMA MEMBRANE 1 (ATCOR413-PM1); (WCOR413-LIKE); (WCOR413)	Cold acclimation protein WCOR413 family	encodes an alpha form of a protein similar to the cold acclimation protein WCOR413 in wheat. Expression is induced by short-term cold-treatment, water deprivation, and abscisic acid treatment. The mRNA is cell-to-cell mobile.
XLOC_036768	BnaC07g22520D	1.20408	0.587846	0.0849797	1.08582	0.657132	-1.14757	AT2G03730.2			ACT domain repeat 3
XLOC_054057	-	1.2031	0.127814	-1.33057	2.21551	-0.695557	-0.832406	AT5G25770.1			alpha/beta-Hydrolases superfamily protein
XLOC_019345	BnaA06g28520D	1.2028	-0.44562	-0.108257	1.04303	0.236066	-0.557674	AT5G27840.1			Calcineurin-like metallo-phosphoesterase superfamily protein
XLOC_037978	BnaA09g18770D	1.20262	1.16981	-0.209101	0.502287	0.640535	-0.113669	AT1G64720.1	(CP5)	(CP5)	Polyketide cyclase/dehydrase and lipid transport superfamily protein	membrane related protein CP5
XLOC_080498	BnaA06g34070D	1.20247	1.87574	0.696818	0.478034	0.649563	-0.482594	AT2G02710.1	PAS/LOV PROTEIN B (PLPB)	PAS/LOV PROTEIN B (PLPB);PAS/LOV PROTEIN (PLP)	phototropin 2	Encodes a putative blue light receptor protein.
XLOC_091995	BnaA08g20290D	1.20114	0.343151	0.590053	0.668098	0.760596	0.106527	AT1G23820.1	SPERMIDINE SYNTHASE 1 (SPDS1)	SPERMIDINE SYNTHASE 1 (SPDS1)	spermidine synthase 3	Spermidine synthase.
XLOC_047658	snoR137	1.20096	0.179625	-0.31067	11.9806	0	11.883	---NA---			---NA---
XLOC_031165	BnaA05g24320D	1.20075	-0.0756505	0.036291	0.154955	0.217159	-0.304421	AT3G15290.1			3-hydroxyacyl-CoA dehydrogenase family protein	3-hydroxyacyl-CoA dehydrogenase family protein;(source:Araport11)
XLOC_070185	BnaC03g59610D	1.19996	0.756891	-0.0229075	0.564613	0.0677677	-1.63828	AT1G30040.1	GIBBERELLIN 2-OXIDASE (GA2OX2)	GIBBERELLIN 2-OXIDASE (GA2OX2);GIBBERELLIN 2-OXIDASE (ATGA2OX2);GIBBERELLIN 2-OXIDASE 2 (GA2OX2)	2-oxoglutarate (2OG) and Fe(II)-dependent oxygenase superfamily protein	Encodes a gibberellin 2-oxidase that acts on C-19 gibberellins. AtGA2OX2 expression is responsive to cytokinin and KNOX activities.
XLOC_068501	BnaC08g19380D	1.19917	0.372474	-1.13478	-0.179949	-0.335179	-1.61227	AT1G20650.1	ALTERED SEED GERMINATION 5 (ASG5)	ALTERED SEED GERMINATION 5 (ASG5)	Protein kinase superfamily protein	Protein kinase superfamily protein;(source:Araport11)
XLOC_068719	BnaC06g05090D	1.1979	-0.433495	-2.33231	0.129047	-0.36006	-3.62601	AT1G51950.1	INDOLE-3-ACETIC ACID INDUCIBLE 18 (IAA18)	INDOLE-3-ACETIC ACID INDUCIBLE 18 (IAA18)	indoleacetic acid-induced protein 8	indole-3-acetic acid inducible 18;(source:Araport11)
XLOC_098568	SSU_rRNA_eukarya	1.19785	-0.775544	-0.305824	0.382042	0.0851294	-0.384162	---NA---			---NA---
XLOC_087600	BnaC03g75650D	1.19638	0.924245	0.237579	0.886503	0.0113237	-0.49131	AT1G25275.3			unknown protein; FUNCTIONS IN: molecular_function unknown; INVOLVED IN: response to karrikin; LOCATED IN: endomembrane system; EXPRESSED IN: 23 plant structures; EXPRESSED DURING: 13 growth stages; Has 35333 Blast hits to 34131 proteins in 2444 species: Archae - 798; Bacteria - 22429; Metazoa - 974; Fungi - 991; Plants - 531; Viruses - 0; Other Eukaryotes - 9610 (source: NCBI BLink).	Thionin-like gene involved in resistance against the beet cyst nematode (Heterodera schachtii).
XLOC_081732	BnaA09g19910D	1.19528	-0.306808	-0.491972	0.398712	-0.698166	-1.60842	AT4G05150.1			Octicosapeptide/Phox/Bem1p family protein	Octicosapeptide/Phox/Bem1p family protein;(source:Araport11)
XLOC_059103	BnaC05g32770D	1.19515	0.887351	-1.57781	0.286706	0.169075	-2.35614	AT3G19930.1	SUGAR TRANSPORTER 4 (STP4)	SUGAR TRANSPORTER 4 (ATSTP4);SUGAR TRANSPORTER 4 (STP4)	Major facilitator superfamily protein	Encodes a sucrose hydrogen symporter that is induced by wounding. The mRNA is cell-to-cell mobile.
XLOC_011911	BnaA01g11020D	1.19463	-0.206758	-0.304537	0.643038	0.969391	-0.398147	AT4G21110.1			G10 family protein	G10 family protein;(source:Araport11)
XLOC_090851	BnaA03g54910D	1.19418	0.297078	1.54573	0.374461	0.118399	0.885409	AT5G02290.2			Protein kinase superfamily protein
XLOC_023629	BnaA08g15980D	1.19338	0.381258	-1.54785	0.895488	1.24129	-1.43084	AT4G38060.2	CLAVATA COMPLEX INTERACTOR 2 (CCI2)	CLAVATA COMPLEX INTERACTOR 2 (CCI2)	unknown protein; BEST Arabidopsis thaliana protein match is: unknown protein (TAIR:AT5G65480.1); Has 35333 Blast hits to 34131 proteins in 2444 species: Archae - 798; Bacteria - 22429; Metazoa - 974; Fungi - 991; Plants - 531; Viruses - 0; Other Eukaryotes - 9610 (source: NCBI BLink).	hypothetical protein;(source:Araport11)
XLOC_029647	BnaA07g26770D	1.19274	1.46702	-1.70516	0.133996	1.25246	0.980339	AT1G68010.1			D-isomer specific 2-hydroxyacid dehydrogenase family protein
XLOC_071286	BnaC04g32810D	1.19146	0.199071	-0.274562	1.34359	0.830867	-1.38715	AT5G40690.1			CONTAINS InterPro DOMAIN/s: EF-Hand 1, calcium-binding site (InterPro:IPR018247); BEST Arabidopsis thaliana protein match is: unknown protein (TAIR:AT2G41730.1); Has 1807 Blast hits to 1807 proteins in 277 species: Archae - 0; Bacteria - 0; Metazoa - 736; Fungi - 347; Plants - 385; Viruses - 0; Other Eukaryotes - 339 (source: NCBI BLink).	histone-lysine N-methyltransferase trithorax-like protein;(source:Araport11)
XLOC_002949	BnaA10g25550D	1.19131	1.10787	1.08277	1.49561	0.766474	-0.581098	AT5G04720.1	ADR1-LIKE 2 (ADR1-L2)	ADR1-LIKE 2 (ADR1-L2);PHOENIX 21 (PHX21)	Disease resistance protein (CC-NBS-LRR class) family	Encodes a member of the ADR1 family nucleotide-binding leucine-rich repeat (NB-LRR) immune receptors. The mRNA is cell-to-cell mobile.
XLOC_091350	BnaC09g52290D	1.19063	0.561782	0.314525	0.816815	0.357608	-0.69551	AT2G01980.1	SALT OVERLY SENSITIVE 1 (SOS1)	ARABIDOPSIS NA+/H+ ANTIPORTER 7 (ATNHX7);SALT OVERLY SENSITIVE 1 (SOS1);ARABIDOPSIS SALT OVERLY SENSITIVE 1 (ATSOS1)	Na+/H+ exchanger 8	Encodes a plasma membrane-localized Na+/H+ antiporter SOS1. Functions in the extrusion of toxic Na+ from cells and is essential for plant salt tolerance. Has 12 predicted transmembrane domains in the N-terminal region and a long cytoplasmic tail of approx. 700 aa at the C-terminal side. SOS1 interacts through its predicted cytoplasmic tail with RCD1, a regulator of oxidative-stress responses, sug…
XLOC_043305	BnaA02g26260D	1.18997	-0.0668454	0.13384	1.49795	-0.015316	-0.151906	AT2G02220.1	PHYTOSULFOKIN RECEPTOR 1 (PSKR1)	PHYTOSULFOKIN RECEPTOR 1 (ATPSKR1);PHYTOSULFOKIN RECEPTOR 1 (PSKR1)	Leucine-rich receptor-like protein kinase family protein	Encodes a protein interacting with phytosulfokine, a five amino acid sulfated peptide (YIYTQ). Contains dual guanylate cyclase and kinase catalytic activities that operate in vivo.
XLOC_105139	BnaCnng77180D	1.1895	0.623849	1.06132	0.413992	0.417204	0.491096	AT5G66770.1			GRAS family transcription factor	GRAS family transcription factor;(source:Araport11)
XLOC_045095	BnaC06g23550D	1.18936	0.369628	-0.871876	0.46274	-0.460653	-0.524531	AT1G73500.1	MAP KINASE KINASE 9 (MKK9)	MAP KINASE KINASE 9 (MKK9); (ATMKK9)	MAP kinase kinase 2	member of MAP Kinase Kinase family. Autophosphorylates and also phosphorylates MPK3 and MPK6. Independently involved in ethylene and calmalexin biosynthesis. Induces transcription of ACS2, ACS6, ERF1, ERF2, ERF5, ERF6, CYP79B2, CYP79B3, CYP71A13 and PAD3.
XLOC_006565	BnaC08g22800D	1.18845	0.298369	0.0293778	0.660735	0.0411857	-0.876975	AT3G51390.1	PROTEIN S-ACYL TRANSFERASE 10 (PAT10)	PROTEIN S-ACYL TRANSFERASE 10 (PAT10); (ATPAT10)	DHHC-type zinc finger family protein	DHHC-type zinc finger family protein;(source:Araport11)
XLOC_081405	BnaA09g41970D	1.18525	0.447292	0.321501	1.12326	1.27223	-0.0140309	AT2G23450.1			Protein kinase superfamily protein
XLOC_082557	SSU_rRNA_eukarya	1.18471	-0.266495	-0.0652096	0.244291	0.0439474	-0.150391	---NA---			---NA---
XLOC_065440	BnaA02g33310D	1.18419	0.214508	0.447891	0.377064	0.246366	-0.378163	AT5G62200.1	EMBRYO-SPECIFIC PROTEIN 3B (ATS3B)	EMBRYO-SPECIFIC PROTEIN 3B (ATS3B)	Embryo-specific protein 3, (ATS3)	Embryo-specific protein 3, (ATS3);(source:Araport11)
XLOC_075169	BnaC02g00270D	1.18386	0.984695	0.335031	0.628717	-1.42993	-3.01968	AT5G10520.1	ROP BINDING PROTEIN KINASES 1 (RBK1)	ROP BINDING PROTEIN KINASES 1 (RBK1)	Protein kinase superfamily protein	ROP binding protein kinases 1;(source:Araport11)
XLOC_035530	BnaC06g28770D	1.18305	0.269346	0.249323	0.458309	0.779692	-0.334411	AT1G67690.1	PLANT-SPECIFIC PROTEIN OF M3 FAMILY (PSPM3)	PLANT-SPECIFIC PROTEIN OF M3 FAMILY (PSPM3)	Zincin-like metalloproteases family protein	Zincin-like metalloproteases family protein;(source:Araport11)
XLOC_006887	BnaA03g27150D	1.18255	-0.194861	0.00675212	0.157202	0.199275	-0.792958	AT4G00355.2			unknown protein; BEST Arabidopsis thaliana protein match is: unknown protein (TAIR:AT2G45980.1); Has 100 Blast hits to 97 proteins in 16 species: Archae - 0; Bacteria - 0; Metazoa - 0; Fungi - 0; Plants - 100; Viruses - 0; Other Eukaryotes - 0 (source: NCBI BLink).
XLOC_037721	U2	1.1825	-0.323369	-0.332125	0.0858118	0.00889185	0.941238	---NA---			---NA---
XLOC_031080	-	1.18209	1.72975	2.33602	0.171444	0.0392977	3.39866	---NA---			---NA---
XLOC_031465	BnaC04g41100D	1.18142	-0.226091	-0.359832	0.790516	-0.221289	-0.448749	AT2G30440.1	THYLAKOID PROCESSING PEPTIDE (TPP)	PLASTIDIC TYPE I SIGNAL PEPTIDASE 2B (PLSP2B);THYLAKOID PROCESSING PEPTIDE (TPP)	Peptidase S24/S26A/S26B/S26C family protein	Encodes a thylakoidal processing peptidase that removes signal sequences from proteins synthesized in the cytoplasm and transported into the thylakoid lumen. The mRNA is cell-to-cell mobile.
XLOC_104106	LSU_rRNA_eukarya	1.17995	-0.55027	0.159046	0.261684	0.202544	-0.0732363	---NA---			---NA---
XLOC_048207	BnaC02g02100D	1.17946	-0.158413	0.083887	-0.0792168	-0.0884369	0.350286	AT5G06120.4			ARM repeat superfamily protein
XLOC_000065	BnaA07g15470D,BnaA07g15480D	1.17934	0.321236	-0.224733	0.744549	0.57422	-0.292393	AT5G41790.1	COP1-INTERACTIVE PROTEIN 1 (CIP1)	COP1-INTERACTIVE PROTEIN 1 (CIP1)	myosin heavy chain-related	encodes a protein that physically interacts specifically with the putative coiled-coil region of COP1 in vitro. In hypocotyl and cotyledon protoplasts, it is associated to the cytoskeleton, but not in the root. expression is not regulated by light. The mRNA is cell-to-cell mobile.
XLOC_096091	BnaC07g51340D	1.17929	0.312307	0.129891	0.515896	0.392395	-0.843319	AT4G39870.2			TLD-domain containing nucleolar protein
XLOC_001892	BnaC01g03400D	1.17919	0.813916	0.465619	1.30471	1.47036	-0.787959	AT4G35110.3	PHOSPHOLIPASE-LIKE PROTEIN 4 (PEARLI 4)	PHOSPHOLIPASE-LIKE PROTEIN 4 (PEARLI 4)	Arabidopsis phospholipase-like protein (PEARLI 4) family	phospholipase-like protein (PEARLI 4) family protein;(source:Araport11)
XLOC_101984	BnaCnng64010D	1.17868	-0.0387071	-0.450846	1.20124	-0.195196	-1.09389	AT1G59870.1	PENETRATION 3 (PEN3)	ARABIDOPSIS THALIANA ATP-BINDING CASSETTE G36 (ATABCG36);ATP-BINDING CASSETTE G36 (ABCG36);PENETRATION 3 (PEN3);PLEIOTROPIC DRUG RESISTANCE 8 (PDR8);ARABIDOPSIS PLEIOTROPIC DRUG RESISTANCE 8 (ATPDR8)	ABC-2 and Plant PDR ABC-type transporter family protein	ATP binding cassette transporter. Localized to the plasma membrane in uninfected cells. In infected leaves, the protein concentrated at infection sites. Contributes to nonhost resistance to inappropriate pathogens that enter by direct penetration in a salicylic acid?dependent manner. Required for mlo resistance. Has Cd transporter activity (Cd2+ extrusion pump) and contributes to heavy metal resi…
XLOC_081124	BnaC03g16230D	1.17834	0.313776	0.727087	1.15043	-0.179834	0.11118	AT5G50920.1	CLPC HOMOLOGUE 1 (CLPC1)	INCREASED RESISTANCE TO MYZUS PERSICAE 1 (IRM1);CLPC HOMOLOGUE 1 (CLPC1);DE-REGULATED CAO ACCUMULATION 1 (DCA1); (CLPC); (ATHSP93-V);HEAT SHOCK PROTEIN 93-V (HSP93-V)	Clp ATPase	Encodes a protein that is similar to ATP-dependent Clp protease ATP-binding subunit / ClpC. Involved in protein import into the chloroplast. May provide ATP source that drives the TIC (Translocon at the Inner envelope membrane of Chloroplasts) translocation machinery. Association of Hsp93 with the inner envelope membrane through its N domain is important for the functions of Hsp93 in vivo.
XLOC_013038	BnaA05g03400D	1.17691	0.896361	-0.395242	1.65991	0.491137	-0.430134	AT1G47540.1			Scorpion toxin-like knottin superfamily protein
XLOC_049546	BnaC04g42390D	1.17672	0.460045	0.310699	0.969362	0.251785	0.0255466	AT2G31400.1	GENOMES UNCOUPLED 1 (GUN1)	GENOMES UNCOUPLED 1 (GUN1)	Pentatricopeptide repeat (PPR) superfamily protein	Encodes a a chloroplast-localized pentatricopeptide-repeat protein involved in regulation of nuclear gene expression.
XLOC_003679	BnaC03g08790D	1.17357	0.385372	-0.450673	0.786682	0.834508	-0.2193	AT5G18110.1	NOVEL CAP-BINDING PROTEIN (NCBP)	NOVEL CAP-BINDING PROTEIN (NCBP)	Eukaryotic initiation factor 4E protein	Putative cap-binding protein;(source:Araport11)
XLOC_024615	BnaC02g04540D	1.17289	-0.203384	0.550866	1.37231	-0.252496	-1.9443	AT5G13180.1	NAC DOMAIN CONTAINING PROTEIN 83 (NAC083)	NAC DOMAIN CONTAINING PROTEIN 83 (NAC083);VND-INTERACTING 2 (VNI2);NAC DOMAIN CONTAINING PROTEIN 83 (ANAC083)	NAC (No Apical Meristem) domain transcriptional regulator superfamily protein	Encodes a NAC domain transcription factor that interacts with VND7 and negatively regulates xylem vessel formation.
XLOC_026231	BnaC07g41290D	1.1726	-0.0861735	0.0239975	-0.541247	-1.00298	-0.886705	AT4G28440.1			Nucleic acid-binding, OB-fold-like protein	Nucleic acid-binding, OB-fold-like protein;(source:Araport11)
XLOC_031789	BnaC07g08960D	1.17238	-0.533515	-0.00921546	0.66359	1.16891	-0.895068	AT1G30410.1	ATP-BINDING CASSETTE C12 (ABCC12)	MULTIDRUG RESISTANCE-ASSOCIATED PROTEIN 13 (MRP13);ATP-BINDING CASSETTE C12 (ABCC12);MULTIDRUG RESISTANCE-ASSOCIATED PROTEIN 13 (ATMRP13)	multidrug resistance-associated protein 2	member of MRP subfamily
XLOC_050386	BnaA09g28830D	1.17115	-0.642664	-0.866986	0.532784	0.0824224	-0.444284	AT1G26270.1			Protein kinase superfamily protein	Phosphatidylinositol 3- and 4-kinase family protein;(source:Araport11)
XLOC_009518	BnaC08g32300D	1.17109	-0.924515	-0.236727	0.273827	-0.0916746	-1.15086	AT3G62580.1			Late embryogenesis abundant protein (LEA) family protein	Late embryogenesis abundant protein (LEA) family protein;(source:Araport11)
XLOC_069325	BnaC01g21830D	1.17087	0.163398	-0.212378	0.882559	-0.0339609	-0.0654208	AT4G16330.2			2-oxoglutarate (2OG) and Fe(II)-dependent oxygenase superfamily protein	2-oxoglutarate (2OG) and Fe(II)-dependent oxygenase superfamily protein;(source:Araport11)
XLOC_070811	BnaA07g00980D	1.17036	2.32542	0.182376	0.863316	2.58171	-1.45937	AT2G19800.1	MYO-INOSITOL OXYGENASE 2 (MIOX2)	MYO-INOSITOL OXYGENASE 2 (MIOX2)	myo-inositol oxygenase 4	Encodes a myo-inositol oxygenase family gene.
XLOC_049508	BnaC04g42000D	1.17008	0.41651	-0.156331	-0.108235	-0.54888	-0.37158	AT2G31190.1	ROOT UV-B SENSITIVE 2 (RUS2)	ROOT UV-B SENSITIVE 2 (RUS2);WEAK AUXIN RESPONSE1 (WXR1)	Protein of unknown function, DUF647	Encodes RUS2 (root UVB sensitive2), a DUF647-containing protein that is homologous to the RUS1 protein. RUS2 works with RUS1 in a root UV-B sensing pathway that plays a vital role in Arabidopsis early seedling morphogenesis and development. Required for auxin polar transport.
XLOC_084914	BnaCnng17300D	1.16942	-0.42946	-0.712776	0.34467	0.571218	-0.534041	AT4G14410.1	BASIC HELIX-LOOP-HELIX 104 (bHLH104)	BASIC HELIX-LOOP-HELIX 104 (bHLH104)	basic helix-loop-helix (bHLH) DNA-binding superfamily protein	Basic helix loop helix transcription factor involved in stress mediated signaling during germination.
XLOC_007917	BnaA05g07970D	1.16876	0.108461	-0.793751	-2.03079	-0.664318	-1.57581	AT2G36320.1			A20/AN1-like zinc finger family protein	A20/AN1-like zinc finger family protein;(source:Araport11)
XLOC_092741	BnaC04g53040D	1.16846	-1.37111	1.78643	-0.23648	0	-6.3581	AT2G43620.1			Chitinase family protein	Chitinase family protein;(source:Araport11)
XLOC_100667	5_8S_rRNA	1.16815	-0.346579	-0.442515	0.167828	0.0966431	0.693262	---NA---			---NA---
XLOC_056786	U2	1.16814	-0.513154	-0.0141496	0.0853044	-0.328214	0.714264	---NA---			---NA---
XLOC_088160	BnaC02g43920D	1.16784	0.623349	-0.760337	0.903727	0.629838	-0.109875	AT5G65690.1	PHOSPHOENOLPYRUVATE CARBOXYKINASE 2 (PCK2)	PHOSPHOENOLPYRUVATE CARBOXYKINASE (PEPCK);PHOSPHOENOLPYRUVATE CARBOXYKINASE 2 (PCK2)	phosphoenolpyruvate carboxykinase 2	Encodes a putative phosphoenolpyruvate carboxykinase (ATP-dependent). The mRNA is cell-to-cell mobile.
XLOC_076451	BnaA01g32130D	1.16743	0.95727	0.780156	1.74608	0.0531963	-0.851775	AT5G22690.1			Disease resistance protein (TIR-NBS-LRR class) family	Disease resistance protein (TIR-NBS-LRR class) family;(source:Araport11)
XLOC_052498	BnaC05g02530D	1.16705	0.0661931	-0.0604985	0.497379	0.404897	-0.405646	AT1G04410.1	CYTOSOLIC-NAD-DEPENDENT MALATE DEHYDROGENASE 1 (c-NAD-MDH1)	CYTOSOLIC-NAD-DEPENDENT MALATE DEHYDROGENASE 1 (c-NAD-MDH1)	Lactate/malate dehydrogenase family protein	predicted to encode a cytosolic malate dehydrogenase.
XLOC_089633	BnaA02g36940D	1.16677	1.36258	0.357298	1.42517	-0.524605	-0.196019	AT2G03440.1	NODULIN-RELATED PROTEIN 1 (NRP1)	NODULIN-RELATED PROTEIN 1 (NRP1); (ATNRP1)	Involved in response to salt stress. Knockout mutants are hypersensitive to salt stress.	Induced at the transcriptional level by Pseudomonas syringae pv. tomato infection.
XLOC_039042	BnaC05g45310D	1.16552	-0.23035	-0.310343	-0.324872	-0.118612	-0.881364	AT3G06510.1			Glycosyl hydrolase superfamily protein
XLOC_088126	BnaAnng11450D	1.16494	0.708633	-0.451114	0.301463	1.60911	-3.42704	AT5G28020.6			cysteine synthase D2
XLOC_008446	BnaA01g02300D	1.1646	-0.0523585	-0.154498	1.11611	-0.508719	-0.933729	AT4G34890.1	XANTHINE DEHYDROGENASE 1 (XDH1)	XANTHINE DEHYDROGENASE 1 (ATXDH1);XANTHINE DEHYDROGENASE 1 (XDH1)	aldehyde oxidase 1	Encodes a xanthine dehydrogenase, involved in purine catabolism. Ubiquitously expressed, but the transcript level is altered during aging, senescence, salt and cold stress, ABA treatment, and dark treatment. RNAi lines that suppress both XDH1 and XDH2 produce small plants with reduced fertility and accelerated leaf senescence. Role in drought tolerance.
XLOC_023015	BnaC03g46590D	1.16428	0.203398	0.581097	1.0347	0.119404	-0.92915	AT4G35020.3			RAC-like 3
XLOC_090322	BnaA09g52470D	1.16403	0.272252	0.426418	0.763227	0.128141	0.260361	AT5G65430.2			G-box regulating factor 6
XLOC_052240	BnaC03g30240D	1.16387	-0.250843	-0.364405	0.313904	0.000975701	-0.693607	AT4G03260.2			Outer arm dynein light chain 1 protein
XLOC_000039	BnaA07g15030D	1.16285	1.23292	-2.49317	2.32285	-0.35145	-3.5541	AT3G48400.1			Cysteine/Histidine-rich C1 domain family protein	Cysteine/Histidine-rich C1 domain family protein;(source:Araport11)
XLOC_040955	BnaA04g22710D	1.16208	0.31118	-0.0938449	0.614943	0.301591	-0.737626	AT2G39970.1	PEROXISOMAL NAD CARRIER (PXN)	ABERRANT PEROXISOME MORPHOLOGY 3 (APEM3);PEROXISOMAL MEMBRANE PROTEIN 38 (PMP38);PEROXISOMAL NAD CARRIER (PXN)	Mitochondrial substrate carrier family protein	Encodes peroxisomal membrane protein 38 (PMP38). Mutation in this protein results in enlargement of peroxisomes. Delivers NAD+ for optimal fatty acid degradation during storage oil mobilization.
[truncated: 8,491 more rows]
